# Supplementary material for: Mutual dependence of the MRTF–SRF and YAP–TEAD pathways in cancer-associated fibroblasts is indirect and mediated by cytoskeletal dynamics
Source: Genes Dev. 2017 Dec 1;31(23-24):2361–75. doi: 10.1101/gad.304501.117 (PMC5795783; doi:10.1101/gad.304501.117)
Supplement: Supplemental Material [file supp_gad.304501.117_Supplemental_Table_S8.xlsx]

## Sheet: ChIP qPCR
Mus musculus
Acta2 F	GAGGCCTGGGTCTCTTCCA
Acta2 R	GCTGAGCTGCCTCCTGTTTC
Actg1 F	AACGCGGTGCACGAGAAG
Actg1 R	TCACACTGCCCAGTTGCAA
Flna F	TGAGCTCAGCGCTCTGTGAA
Flna R	GCTCTGGAGGTGAGCCCTACT
Ctgf F	ACGGAGGAATGTGGAGTGTC
Ctgf R	GGAGTGGATCTGGCTGAGTC
Cyr61 SRF F	ATGCCTTGTGGTTGGATAACAGAGG
Cyr61 SRF R	CCAGATGGTGAATCAGACACACCAGAC
Cyr61 TEAD F	GGAGCCCGCCCTTTATAATG
Cyr61 TEAD R	GACAGAGCTACGTCACTGCAACA
Ankrd1 F	GCGGCGTATGCGAATCAG
Ankrd1 R	GTGTGGTCACTGCCAAAGGA
Egr1 F	TGGAAACAAGAGCCTCCCATT
Egr1 R	GAAGCCCTATCTCCGAAGCA
Cdc42ep3 F	TATTGAACGCAAACATAAAAGACC
Cdc42ep3 R	GTCTAAGGCTTAACTCTGCTTTATTG
Zfp37 F	CCAGCAATGTGTGACTTGGATC
Zfp37 R	TATTTCGAGCGCTGTGGCA
Homo sapiens
ACTA2 F	ATGAGCAGTTCGGTTTGGAG
ACTA2 R	TGCAGTTCCAAAAGCAGACA
MYH9 F	ACCCAGCTCCCAAGATCAC
MYH9 R	CCGAGAGAGCTGCTCCAT
TAGLN F	CCCCGGTAGACTGCTCCAA
TAGLN R	TGACTCCACACAGGCTCCATAT
ANKRD1 F	AAAAAGGGCAGTGATGTGGTG
ANKRD1 R	GAAGAGGGAGGGGAGGACAA
CTGF F	TGTGCCAGCTTTTTCAGACG
CTGF R	TGAGCTGAATGGAGTCCTACACA
CYR61 SRF F	TGGTTGGATAACAGAGGCAGA
CYR61 SRF R	GCTTCTGTTGTGGCGTCTTT
CYR61 TEAD F	AAATGCAAAGGAATGCAAGG
CYR61 TEAD R	GGAATGCTCTGGACCTTTGA
AMOTL2 F	TGCCAGGAATGTGAGAGTTTC
AMOTL2 R	AGGAGGGAGCGGGAGAAG
WTIP F	GCAGCGCCGTCTCCTTCCT
WTIP R	GCGGCGGAGGAATGTAAGCTC
ZFP37 F	GAGGCCAACTCTGGGTTCAC
ZFP37 R	GAACTAACACACAAACACCTCAATCA

## Sheet: Expression
Acta2 intronic F	CAGCATAGGACACCAGCTCTTAGA
Acta2 intronic R	GCTGAGTGGACGCATTGCTT
Acta2 exonic F	CTGTCAGGAACCCTGAGACGC
Acta2 exonic R	GGCTGTGCTGTCTTCCTCTT
Actb intronic F	CGTAGCGTCTGGTTCCCAAT
Actb intronic R	GTGTGGGCATTTGATGAGCC
Actb exonic F	CGTAGCGTCTGGTTCCCAAT
Actb exonic R	GTGTGGGCATTTGATGAGCC
Amotl2 intronic F	TGAGGACACCATTCTCCGAC
Amolt2 intronic R	AAAGCCACCTGTATCCCCAA
Amolt2 exonic F	AACCGCCACCTGGCAAGCAA
Amolt2 exonic R	GGTCCTCGATGGCACCACGC
Ankrd1intronic F	AGAGAAGGTGGTTGAGTGGG
Ankrd1 intronic R	CCACAAACAATGCCACAGGA
Ankrd1 exonic F	GCCAGTTCCAGGGGTTCATC
Ankrd1 exonic R	TTTTGCCTATTACCAGCTCCT
Anln intronic F	AAACCCCGAGCTCTGTAGTC
Anln intronic R	ACACAGTACGAGTCACTGGG
Anln exonic F	TGGGGCTGAGCAGATGGTCG
Anln exonic R	TCCGGGACTGGCCATAACTGAAGA
Cdc42ep3 intronic F	CCGGACGTCAAGCATGATG
Cdc42ep3 intronic R	CGCCTGGTTGAGCTGATGT
Cdc42ep3 exonic F	AACACCCTCCCCGGTGCTCAA
Cdc42ep3 exonic R	CTCCCTGGTGGACTGCCCCAT
Ctgf intronic F	CAGCTGCCAGTTTTCCACTACA
Ctgf intronic R	GGCCTCATTTGGAGTGTCTTG
Ctgf exonic F	GGAGGAAAACATTAAGAAGGGCAA
Ctgf exonic R	AACTTGACAGGCTTGGCGAT
Cyr61 intronic F	AATCGCAATTGGAAAAGGCA
Cyr61 intronic R	TGAAAAGAACTCGCGGTTCG
Cyr61 exonic F	CGTAAACTGCCCTGAGCCTA
Cyr61 exonic R	GACGCGATCGAGACTTCT
Ddah1 intronic F	AGAGCGCCAGAGGTTCTATC
Ddah1 intronic R	GGGTCTCTGGGCATAGTCTC
Ddah1 exonic F	TGCACAGAAGGCCCTCAAGATCA
Ddah1 exonic R	AGCAGCAGGTGAGCAAGCCG
Diaph3 intronic F	AGGGTTGAGTTCTCCTGAGC
Diaph3 intronic R	GCAGAAGAGGGCACAGAAAG
Diaph3 exonic F	GAGAAGCGACCCAAGTTGCAT
Diaph3 exonic R	GAAGGGGAGGTCTCTCTTTCTT
Egr1 intronic F	GCAGCAGATTGCAATGTTGGT
Egr1 intronic R	TGCGTCAGCTGTTGAAATGG
Egr1 exonic F	ATTGATGTCTCCGCTGCAGATC
Egr1 exonic R	TCAGCAGCATCATCTCCTCCA
Flna intronic F	TGGCAAGAGATGGGTACAGG
Flna intronic R	CATAGCCAAACCAGCAGAGG
Flna exonic F	GTACCGTGTCCGGGCTGTGC
Flna exonic R	ACATGCTCGCCACCGAAGCG
Gapdh F	TCTTGTGCAGTGCCAGCCT
Gapdh R	CAATATGGCCAAATCCGTTCA
Gadd45a intronic F	ACCGTGCTGTCTAGGTCTTC
Gadd45a intronic R	TCCCTTCCAAGCATGTACCC
Gadd45a exonic F	CAGAGCAGAAGACCGAAAGG
Gadd45a exonic R	CTGACTCCGAGCCTTGCT
Itga5 intron 1 F1	TGGAGTGTGAGATCGGTGTC
Itga5 intron 1 R1	AACCCTCTCAATAGCCCCAC
Itga5 exonic F	GGTGACAGGACTCAGCAACTG
Itga5 exonic R	GCAGACTACGGCTCTCTTGG
Itgb3 intronic F	CTGCGTGTGTCCCACAACAT
Itgb3 intronic R	CGTTAGTGGGCCTGAAAGCT
Itgb3 exonic F	GGGCGTTGTTGTTGGAGA
Itgb3 exonic R	CACAGGACTCACAGCCAGAC
Itgav intronic F	AGACAGAGCGAGGGTGTTTG
Itgav intronic R	ATGCCAGCGTTGAGTCAAAG
Itgav exonic F	GGTGTGGATCGAGCTGTCTT
Itgav exonic R	CAAGGCCAGCATTTACAGTG
Inhba intron F	AACCTACCTGCTTCCTCCAC
Inhba intron2 R	GGCCTTTGACACCCTGAAAG
Inhba exonic F	GGGAGTGATCCCTGGAAAC
Inhba exonic R	TCCTCTTCATGGTATTGGCACT
Lmna intronic F	TTGGAGCTCAGAGTTCAGGG
Lmna intronic R	TTAAAGGCATGCACCACCAC
Lmna exonic F	GGAAGCAGCGAGAGTTTGAG
Lmna exonic R	GAGGCTGTCAATGCGGATTC
Mrtf-A exonic F	CCAGGACCGAGGACTATTTG
Mrtf-A exonic R	CGAAGGAGGAACTGTCTGCTA
Mrtf-B exonic F	CCCACCCCAGCAGTTTGTTGTT
Mrtf-B exonic R	TGCTGGCTGTCACTGGTTTCATC
Myl9 exonic F	GGAGGCCTTCAACATGATTG
Myl9 exonic R	CATTGTGAGGAACATGGTGAAG
Myh9 intronic F	GAGGACATGGCAGAGCTCAC
Myh9 intronic R	GATGGCGTAGATGTGGGGTG
Myh9 exonic F	CCGCAAGTCACCATGGCTCAGCA
Myh9 exonic R	ACTTCTTGGCAGCCCAGTCAGCT
Sdpr intronic F	TACATAGTAGATGGTGTGCACTGG
Sdpr intronic R	TCGATGCACATAGGATCAGC
Sdpr exonic F	GCCCAGCAGGTGCGCTATGA
Sdpr exonic F	CGGGGTGGCTTCCACGAGGT
SerpinE1 intronic F	GTTGGAAGTGCGGTTTGACC
SerpinE1 intronic R	GCCTTTAGTCCACCCTAGCC
SerpinE1 exonic F	CATGTTTAGTGCAACCCTGGC
SerpinE1 exonic R	CTGCTCTTGGTCGGAAAGACT
Sorbs1 intronic F	GCGATTCAAACAAAAATCCAAAG
Sorbs1 intronic R	TCCTGTCCGAGGGTTTTCC
Srf intronic F	CAGGCAGGGTTAGGAACCAG
Srf intronic R	TCAAGGCAGCAGCAGTTTCT
Srf exonic F	TGAAGAAGGCCTATGAGCTGTC
Srf exonic F	ACACATGGCCTGTCTCACTG
Tagln intronic F	CTTCCCAACAGAAACCAGGC
Tagln intronic R	TGAGCCCAACACCAACATTG
Tagln exonic F	AGGCGGCCTTTAAACCCCTCACC
Tagln exonic R	CGGCCTACATCAGGGCCACAC
Thbs1 intronic F	CTCCTTTATCCTGCCCCGTC
Thbs1 intronic R	GTGAACCCGAAGGCTGAAGA
Thbs1 exonic F	GCGTTGCCAGGCTCCGAGTT
Thbs1 exonic R	GGTGCGCAGGCCCTTCAGTT
Vcl intron F	CGTCACTTGCGTTGAGTACC
Vcl intron R	GAAACCACCCACAGGTTGGA
Vcl exonic F	ACGGCTCTAGGGGAATCCTT
Vcl exonic R	TTACGAACCTCAGCCTCATCG
Wtip intronic F1	TACCCCTGAACCTGTGTGAC
Wtip intronic R1	AACCTAGGGCAGTGATAGGC
Wtip exonic F1	ACCAAAATGTGCCTCCTGTG
Wtip exonic R1	CACCACACGAATGGTTGTCT
Yap1 exonic F	ATCCCAGCACAGCAAATGCTCCAAA
Yap1 exonic R	TGGGGTCCGAGGGATGCTGT
