# Supplementary material for: Mutual dependence of the MRTF–SRF and YAP–TEAD pathways in cancer-associated fibroblasts is indirect and mediated by cytoskeletal dynamics
Source: Genes Dev. 2017 Dec 1;31(23-24):2361–75. doi: 10.1101/gad.304501.117 (PMC5795783; doi:10.1101/gad.304501.117)
Supplement: Supplemental Material [file supp_gad.304501.117_Supplemental_Tables_S1-S7.xlsx]

## Sheet: Table S1
Genes present in the MRTF-SRF stringent target gene set (Esnault et al, 2014) and overexpressed in CAFs compared with NFs (Calvo et al 2013)
n=31
ACTA2	Actin, Alpha 2, Smooth Muscle, Aorta
ACTN4	Actinin Alpha 4
ANKRD1	Ankyrin Repeat Domain 1
CDC42EP3	CDC42 Effector Protein 3
CFL1	Cofilin 1
CNN2	Calponin 2
COL6A2	Collagen Type VI Alpha 2 Chain
CSRP1	Cysteine And Glycine Rich Protein 1
CTGF	Connective Tissue Growth Factor
CYR61	Cysteine Rich Angiogenic Inducer 61
D4BWG0951E
DSTN	Destrin, Actin Depolymerizing Factor
EFEMP2	EGF Containing Fibulin Like Extracellular Matrix Protein 2
FAM198B	Family With Sequence Similarity 198 Member B
FERMT2	Fermitin Family Member 2
FLNA	Filamin A
FRMD6	FERM Domain Containing 6
GADD45G	Growth Arrest And DNA Damage Inducible Gamma
LBH	Limb Bud And Heart Development
NEDD9	Neural Precursor Cell Expressed, Developmentally Down-Regulated 9
PALLD	Palladin, ctoskeletal associated protein
PICALM	Phosphatidylinositol Binding Clathrin Assembly Protein
PRC1	Protein Regulator Of Cytokinesis 1
PRRX1	Paired Related Homeobox 1
RALY	RALY Heterogeneous Nuclear Ribonucleoprotein
SDPR	Serum Deprivation Response
SH3BGRL	SH3 Domain Binding Glutamate Rich Protein Like
TAGLN	Transgelin
THBS1	Thrombospondin 1
TPM1	Tropomyosin 1 (Alpha)
VCL	Vinculin

## Sheet: Table S2
MRTF stringent target gene set (Esnault et al. 2014)	All potential YAP-TEAD YAP-TEAD targets. Derived from integration of Hi-C data YAP-TEAD ChIP-seq data (Jin et al 2013; Stein et al 2015)	Potential MRTF-/YAP-shared targets. Genes in common between stringent NIH3T3 MRTF-SRF target set (Esnault et al 2014; 683 genes) and potential IMR90 fibroblast YAP-TEAD target set.	Potential MRTF-only targets	YAP-only targets
n=683	n=776	n=78	n=605	n=698
1110007L15RIK	ABCA7	ACTR1A	1110008J03RIK	ABCA7
1110008J03RIK	ABHD12	ACTR3	1110034B05RIK	ABHD12
1110034B05RIK	ACHE	ANKRD1	1190002N15RIK	ACHE
1190002N15RIK	ACSL3	ANXA5	1700106N22RIK	ACSL3
1300014I06RIK	ACTR1A	AURKA	1700113I22RIK	ADAM10
1700106N22RIK	ACTR3	CAV1	2210012G02RIK	ADAMTS1
1700113I22RIK	ADAM10	CDC42EP3	2700078E11RIK	ADAMTS6
2210012G02RIK	ADAMTS1	COL5A2	2900073G15RIK	ADAMTS8
2410089E03RIK	ADAMTS6	COL6A2	3110003A17RIK	ADCY9
2700078E11RIK	ADAMTS8	CPT2	4930473A06RIK	ADM
2900073G15RIK	ADCY9	CREB1	6230409E13RIK	ADRA1B
3110003A17RIK	ADM	CREBBP	6330578E17RIK	ADRB2
4930473A06RIK	ADRA1B	CRIM1	A130022J15RIK	AFAP1
6230409E13RIK	ADRB2	CSRP1	A430107O13RIK	AFF3
6330578E17RIK	AFAP1	CSTF3	AACS	AGPAT6
6430527G18RIK	AFF3	CTGF	ACTA2	AK124439
9530068E07RIK	AGPAT6	CTTNBP2NL	ACTB	AKAP10
A130022J15RIK	AK124439	CYR61	ACTG1	AL035681.1
A330021E22RIK	AKAP10	DUSP1	ACTN1	AL590452.1
A430107O13RIK	AL035681.1	DUSP6	ACTN4	ALG9
AACS	AL590452.1	EGFR	ACVR1	ALS2
ABCE1	ALG9	EHD1	ADAM9	ANKRA2
ACSL4	ALS2	ELL2	AFF1	ANKRD12
ACTA2	ANKRA2	ERRFI1	AGPAT4	ANKRD28
ACTB	ANKRD1	F2R	AHCYL1	ANKRD33B
ACTG1	ANKRD12	F3	AI846148	ANKS6
ACTN1	ANKRD28	FAT1	AIG1	ANO7
ACTN4	ANKRD33B	FOSL2	AKAP1	ANTXR1
ACTR10	ANKS6	FOXP1	ALPK1	APIP
ACTR1A	ANO7	FRMD6	ANGEL2	APPBP2
ACTR3	ANTXR1	FSCN1	ANO6	ARCN1
ACVR1	ANXA5	HIF1A	ANXA7	ARHGAP17
ADAM9	APIP	IGF1R	ARC	ARL3
ADORA2B	APPBP2	IRF2BP2	ARF2	ASAP1
AFF1	ARCN1	JUN	ARHGAP23	ASAP2
AFTPH	ARHGAP17	KCTD10	ARID5B	ASB5
AGPAT4	ARL3	KLF7	ARPC2	ASH2L
AHCYL1	ASAP1	KRR1	ARPC4	ASL
AI846148	ASAP2	MAP4K3	ARPC5	ATF1
AIG1	ASB5	MICAL2	ATF3	ATP13A3
AKAP1	ASH2L	NEDD4L	ATF7IP	ATP2A2
AKR1E1	ASL	NEDD9	ATP10A	ATP5L
ALPK1	ATF1	PAWR	ATP6V0A1	ATP6V0E1
ANGEL2	ATP13A3	PDE4DIP	ATP8B4	ATP6V1E1
ANKRD1	ATP2A2	PELI1	ATXN1	ATXN10
ANO6	ATP5L	PLEKHO2	AW549877	AUH
ANXA1	ATP6V0E1	PPARD	B230312A22RIK	AX747691
ANXA5	ATP6V1E1	PRIM2	B4GALT1	B3GALT2
ANXA7	ATXN10	PRKD1	BAG2	BANP
ARC	AUH	PTPLA	BCAR1	BAT2L
ARF2	AURKA	PTPN14	BCL10	BCAT1
ARHGAP23	AX747691	RALY	BCL2	BCL6
ARHGAP29	B3GALT2	RFX7	BIRC6	BCL7A
ARID5B	BANP	RHOB	BOK	BDKRB1
ARIH1	BAT2L	RHOBTB3	BRE	BDNF
ARL10	BCAT1	RND3	C130039O16RIK	BHLHE41
ARL4D	BCL6	RSU1	CALU	BMI1
ARL6IP5	BCL7A	RUSC2	CAMK2G	BNC2
ARPC2	BDKRB1	SEMA3A	CAPZB	BOK-AS
ARPC4	BDNF	SERP1	CCDC45	BPGM
ARPC5	BHLHE41	SERPINE1	CCDC85B	BPHL
ATF3	BMI1	SERTAD1	CCRN4L	BRF2
ATF7IP	BNC2	SNX18	CDC26	BRIX1
ATP10A	BOK-AS	SNX6	CDC42BPA	BST1
ATP6V0A1	BPGM	SOX6	CDC42SE2	C10ORF10
ATP8B4	BPHL	SSFA2	CDKN2C	C10ORF114
ATXN1	BRF2	ST5	CFL1	C10ORF140
AURKA	BRIX1	THBS1	CHEK2	C10ORF26
AW549877	BST1	TLN1	CHST11	C14ORF145
B230312A22RIK	C10ORF10	TNS3	CIRBP	C14ORF179
B4GALT1	C10ORF114	TRERF1	CLDN12	C14ORF181
BACH1	C10ORF140	TRIB1	CNN2	C15ORF33
BACH2	C10ORF26	TRIO	CNST	C17ORF97
BAG2	C14ORF145	TSC22D2	COBLL1	C18ORF63
BC031353	C14ORF179	TSGA14	COL12A1	C19ORF6
BCAR1	C14ORF181	TTLL11	COL8A1	C1ORF144
BCL10	C15ORF33	TUBA1C	CORO1C	C1ORF198
BCL2	C17ORF97	ZEB2	CSNK1G2	C1ORF201
BIRC6	C18ORF63		CTDP1	C1ORF21
BOK	C19ORF6		CTNND1	C1ORF89
BRE	C1ORF144		CUX1	C20ORF43
BRI3BP	C1ORF198		CYTSB	C21ORF122
BRWD1	C1ORF201		D18ERTD653E	C21ORF56
BTG2	C1ORF21		D4BWG0951E	C21ORF58
C130039O16RIK	C1ORF89		DAPK3	C3ORF59
CALU	C20ORF43		DARS	C4ORF38
CAMK2G	C21ORF122		DCUN1D3	C5ORF13
CAMKK2	C21ORF56		DNAJB4	C5ORF24
CAPN2	C21ORF58		DNM3	C5ORF36
CAPZB	C3ORF59		DSCAM	C5ORF41
CAR9	C4ORF38		DSTN	C5ORF54
CAV1	C5ORF13		DTNA	C5ORF62
CBL	C5ORF24		DUSP5	C7ORF58
CBX4	C5ORF36		EEF1B2	C7ORF69
CBX6-NPTXR	C5ORF41		EGR3	C8ORF58
CCDC45	C5ORF54		EHBP1L1	C8ORF86
CCDC85B	C5ORF62		ELL	C9ORF130
CCNL2	C7ORF58		ELOVL5	C9ORF156
CCRN4L	C7ORF69		ENC1	C9ORF21
CDC26	C8ORF58		EP400	CAB39L
CDC42BPA	C8ORF86		EPB4.1L3	CACNA1C
CDC42EP3	C9ORF130		ERC2	CALD1
CDC42SE2	C9ORF156		EREG	CALM2
CDC7	C9ORF21		ESYT2	CAPS
CDK17	CAB39L		ETF1	CAPZA1
CDKN2C	CACNA1C		EXOC4	CARD16
CFL1	CALD1		EXOC5	CARD6
CFL2	CALM2		FAM100A	CASP4
CHCHD2	CAPS		FAM118A	CASS4
CHEK2	CAPZA1		FAM126B	CAV2
CHST11	CARD16		FAM179B	CBARA1
CIRBP	CARD6		FAM53A	CBR1
CLDN12	CASP4		FAM60A	CBR4
CLTB	CASS4		FARP2	CCDC102B
CLTC	CAV1		FAT4	CCDC107
CNN2	CAV2		FERMT2	CCDC109A
CNN3	CBARA1		FERT2	CCDC126
CNOT3	CBR1		FEZ1	CCDC43
CNST	CBR4		FGD3	CCDC80
COBLL1	CCDC102B		FHL2	CCND1
COL12A1	CCDC107		FHL3	CD44
COL5A1	CCDC109A		FLNA	CD9
COL5A2	CCDC126		FLNB	CDC16
COL6A2	CCDC43		FLRT2	CDCA5
COL8A1	CCDC80		FOSB	CDH11
CORO1C	CCND1		FOSL1	CDH13
CPNE2	CD44		FRMD4A	CDKN2AIPNL
CPT2	CD9		GAB2	CDKN2B
CREB1	CDC16		GADD45G	CENPF
CREBBP	CDC42EP3		GATAD2A	CENPL
CRIM1	CDCA5		GBF1	CENPV
CRK	CDH11		GCNT2	CEP152
CSNK1G2	CDH13		GFOD1	CEP250
CSRP1	CDKN2AIPNL		GLIPR1	CEP57
CSTF3	CDKN2B		GLIPR2	CEP76
CTDP1	CENPF		GMDS	CHD2
CTGF	CENPL		GPAM	CHD6
CTNND1	CENPV		GPR149	CITED2
CTPS	CEP152		GPR176	CLDN11
CTPS2	CEP250		GRK5	CLIP1
CTTNBP2NL	CEP57		GRK6	CLTA
CUX1	CEP76		GRN	CNNM2
CYFIP1	CHD2		HIVEP3	COL6A1
CYR61	CHD6		HSD17B12	COL6A3
CYTSB	CITED2		HTRA1	COMMD8
D18ERTD653E	CLDN11		IGFBP7	COMMD9
D4BWG0951E	CLIP1		ILK	COPG2
D5ERTD579E	CLTA		INPP5A	COPS2
DAPK3	CNNM2		ITGA1	COPS5
DARS	COL5A2		ITGA5	COPZ1
DCUN1D3	COL6A1		ITGB3	COQ2
DDAH2	COL6A2		ITPR1	CORO2A
DDHD1	COL6A3		ITPRIP	COTL1
DENND4B	COMMD8		JUNB	COX7A2
DMWD	COMMD9		KANK1	CPEB2
DMXL1	COPG2		KHDRBS1	CREB5
DNAJB4	COPS2		KIF5B	CSNK1A1
DNM3	COPS5		KLF13	CSPP1
DOT1L	COPZ1		KLF16	CT62
DSCAM	COQ2		KLF6	CXCL12
DSTN	CORO2A		KLHL28	CYB5B
DTNA	COTL1		LASP1	CYP20A1
DTX1	COX7A2		LASS5	DAB2
DUSP1	CPEB2		LASS6	DARS2
DUSP5	CPT2		LIMA1	DBIL5P
DUSP6	CREB1		LIMK1	DCAF4
DYRK1A	CREB5		LIMS1	DCN
E130311K13RIK	CREBBP		LMNA	DDAH1
ECM1	CRIM1		LPHN3	DDR1
EEF1B2	CSNK1A1		LPP	DDX21
EFEMP2	CSPP1		LY75	DENND5A
EGFR	CSRP1		LYRM1	DENND5B
EGR3	CSTF3		M6PR	DHCR24
EHBP1L1	CT62		MAFK	DHX34
EHD1	CTGF		MAP2K3	DIO2
EHMT2	CTTNBP2NL		MAP2K4	DKK1
EIF2S2	CXCL12		MAP3K8	DKK3
EIF4A3	CYB5B		MAPK1	DLG1
EIF4H	CYP20A1		MAPK14	DNAJB6
ELK4	CYR61		MAPKBP1	DNAJC15
ELL	DAB2		MAPRE1	DPH1
ELL2	DARS2		2009-03-01	DPH3
ELOVL5	DBIL5P		MAST4	DSEL
EML4	DCAF4		MBNL1	DTWD1
ENC1	DCN		MED15	DTYMK
EP400	DDAH1		MID2	DYNLRB1
EPB4.1L3	DDR1		MLL3	E2F2
EPHA1	DDX21		MOBKL2A	ECE1
ERC1	DENND5A		MPDU1	ECHDC2
ERC2	DENND5B		MRGPRF	EDEM2
EREG	DHCR24		MSN	EDN1
ERI2	DHX34		MSRB3	EDNRA
ERRFI1	DIO2		MTAP1B	EFHC1
ESYT2	DKK1		MTHFD1	EI24
ETF1	DKK3		MYADM	EIF1
ETS2	DLG1		MYBL2	EIF4EBP1
EXD2	DNAJB6		MYH9	EIF6
EXOC4	DNAJC15		MYL9	ELOVL2
EXOC5	DPH1		MYO1C	ENO1
F2R	DPH3		MYO1E	EPB41L2
F3	DSEL		NBN	EPHA2
FAF1	DTWD1		NDUFS1	EPHX4
FAM100A	DTYMK		NFIL3	ERBB2IP
FAM113B	DUSP1		NPAS3	ETNK2
FAM118A	DUSP6		NR4A1	ETV1
FAM126B	DYNLRB1		OAT	EVC
FAM134C	E2F2		OGT	EVC2
FAM179B	ECE1		OTUD4	EXT1
FAM188A	ECHDC2		OXCT1	F10
FAM198B	EDEM2		PALLD	F2RL1
FAM3C	EDN1		PARP8	F2RL2
FAM53A	EDNRA		PCBP2	FADD
FAM60A	EFHC1		PCGF5	FAM101B
FARP2	EGFR		PCNP	FAM108C1
FAS	EHD1		PDHA1	FAM114A1
FAT1	EI24		PDLIM5	FAM119A
FAT4	EIF1		PDLIM7	FAM200B
FCHO2	EIF4EBP1		PER1	FAM46C
FERMT2	EIF6		PER2	FAM50B
FERT2	ELL2		PICALM	FAM63B
FEZ1	ELOVL2		PIP5K1A	FAM89A
FGD3	ENO1		PITPNA	FARP1
FHL2	EPB41L2		PJA2	FBN1
FHL3	EPHA2		PKD1	FBXO15
FKBP10	EPHX4		PKP2	FBXO42
FLNA	ERBB2IP		PLA2G4A	FGF5
FLNB	ERRFI1		PLEKHB2	FGF9
FLRT2	ETNK2		PLEKHG2	FGFR1
FOSB	ETV1		PLK3	FGGY
FOSL1	EVC		PLS3	FIBIN
FOSL2	EVC2		PPAP2A	FJX1
FOXF2	EXT1		PPIB	FLJ36031
FOXP1	F10		PPM1H	FLJ36644
FRMD4A	F2R		PPP1R12A	FLJ37453
FRMD6	F2RL1		PPP2R3A	FLJ42709
FSCN1	F2RL2		PPPDE2	FLJ43663
FYN	F3		PREPL	FLOT1
GAB2	FADD		PRKAB2	FLT1
GADD45G	FAM101B		PRKAG2	FMNL1
GALK1	FAM108C1		PRRX1	FN1
GATAD2A	FAM114A1		PRRX2	FOXL1
GBF1	FAM119A		PTGER4	FRY
GCNT2	FAM200B		QPCTL	FST
GDAP2	FAM46C		QSOX1	FUT5
GFOD1	FAM50B		RAB21	FZD2
GGA3	FAM63B		RAI14	FZD7
GHRL	FAM89A		RANBP2	GALNT2
GLIPR1	FARP1		RBBP7	GALNT6
GLIPR2	FAT1		RBMS3	GALNTL2
GLRX	FBN1		RELB	GANAB
GM10094	FBXO15		REV3L	GAPDH
GMDS	FBXO42		RFWD2	GARS
GNPDA1	FGF5		RGL1	GAS6
GPAM	FGF9		RHEB	GDF5
GPR149	FGFR1		RNF11	GFRA1
GPR153	FGGY		RNF19A	GINS1
GPR176	FIBIN		RNF216	GIT2
GPSM2	FJX1		RNF34	GJD3
GRB14	FLJ36031		RNFT1	GLMN
GRB2	FLJ36644		ROCK2	GLOD4
GRK5	FLJ37453		ROR1	GLT25D2
GRK6	FLJ42709		RRBP1	GNAI1
GRN	FLJ43663		RTN4	GNG11
GSPT1	FLOT1		RUNX2	GP5
GTPBP1	FLT1		S1PR3	GPATCH8
GTPBP3	FMNL1		SAMD4	GPR124
GUSB	FN1		SAMD4B	GPX4
H3F3B	FOSL2		SDC2	GTPBP4
HDAC4	FOXL1		SDPR	GTPBP8
HES7	FOXP1		SEC24D	GXYLT2
HIF1A	FRMD6		SEPHS1	HCFC1R1
HIVEP3	FRY		SERTAD2	HEBP1
HPS4	FSCN1		SETBP1	HEPACAM
HSD17B12	FST		SFXN3	HFE
HSD17B7	FUT5		SGCD	HHAT
HTRA1	FZD2		SGK1	HIPK3
IER5	FZD7		SGMS1	HIST1H1C
IGF1R	GALNT2		SH3BGRL	HIST1H3H
IGFBP7	GALNT6		SH3GL1	HIVEP1
ILK	GALNTL2		SH3GL3	HOXB2
INPP5A	GANAB		SHB	HOXB3
IPO7	GAPDH		SLC10A6	HOXB5
IRF2BP2	GARS		SLC10A7	HOXB8
ITGA1	GAS6		SLC25A19	HOXC8
ITGA5	GDF5		SLC6A9	HPS1
ITGAV	GFRA1		SLC7A1	HTR7P1
ITGB1	GINS1		SLCO3A1	HUS1
ITGB3	GIT2		SLMAP	HYI
ITPR1	GJD3		SMAP2	IFT46
ITPRIP	GLMN		SMG1	IFT81
JRK	GLOD4		SMNDC1	IGF2BP2
JUN	GLT25D2		SNAI2	IGFBP3
JUNB	GNAI1		SORBS1	IGFBP4
KANK1	GNG11		SRC	IGFBP5
KCNK7	GP5		SRF	IL12A
KCTD10	GPATCH8		SRGAP2	IL32
KCTD5	GPR124		ST7	INHBA
KDELC2	GPX4		STARD13	INTS4
KHDRBS1	GTPBP4		STAT3	IPO9
KIF5B	GTPBP8		STK38L	IRS1
KLF13	GXYLT2		STK40	JAG1
KLF16	HCFC1R1		SUFU	JARID2
KLF6	HEBP1		SYDE2	JAZF1
KLF7	HEPACAM		SYN3	KCNE4
KLF9	HFE		SYNGR2	KCNJ2
KLHDC8A	HHAT		SYNPO2	KCNK2
KLHL28	HIF1A		SYS1	KCNK6
KRR1	HIPK3		TAGLN	KCNMA1
LASP1	HIST1H1C		TCEB1	KIAA0317
LASS5	HIST1H3H		TEAD1	KIAA0427
LASS6	HIVEP1		TEC	KIAA0515
LATS2	HOXB2		TGFB1I1	KIAA0802
LBH	HOXB3		TGFBR3	KIAA1199
LEMD3	HOXB5		TIMP3	KIAA1279
LEPROTL1	HOXB8		TJP2	KIAA1609
LIMA1	HOXC8		TLE4	KIAA1632
LIMK1	HPS1		TM4SF1	KIAA1755
LIMS1	HTR7P1		TMEM123	KIAA1949
LMNA	HUS1		TMEM47	KIAA1967
LOX	HYI		TMTC3	KLHL5
LPAR4	IFT46		TPM1	L3MBTL2
LPHN3	IFT81		TPM2	LACTB
LPP	IGF1R		TPM4	LAYN
LSM11	IGF2BP2		TPST2	LCMT1
LY75	IGFBP3		TRAF3IP2	LDLRAD3
LYRM1	IGFBP4		TRAF5	LEPREL1
M6PR	IGFBP5		TRAP1	LETMD1
MAFK	IL12A		TRIM16	LIF
MAML2	IL32		TTC28	LIFR
MAN2A2	INHBA		UBC	LIMD1
MAP2K3	INTS4		UGP2	LIMK2
MAP2K4	IPO9		UHRF1BP1L	LIN54
MAP3K11	IRF2BP2		USP24	LMO7
MAP3K15	IRS1		USP37	LOC100133991
MAP3K8	JAG1		UTRN	LOC100302401
MAP4K3	JARID2		VASP	LOC220930
MAPK1	JAZF1		VAV3	LOC283104
MAPK14	JUN		VCL	LOC283143
MAPKBP1	KCNE4		VGLL3	LOC339929
MAPRE1	KCNJ2		WDFY1	LOC400236
2009-03-01	KCNK2		WDR1	LOC404266
MAST4	KCNK6		WEE1	LOC441108
MAT2A	KCNMA1		WRB	LOC643650
MBNL1	KCTD10		WWTR1	LOC645638
MEAF6	KIAA0317		YAF2	LOC646329
MED15	KIAA0427		YWHAG	LOC729467
MED21	KIAA0515		ZBTB20	LOC730101
MESDC1	KIAA0802		ZC3H12A	LRIG1
MFSD3	KIAA1199		ZFP326	LRIG3
MFSD7B	KIAA1279		ZFP36	LRRC17
MGA	KIAA1609		ZFP521	LRRFIP1
MICAL2	KIAA1632		ZFP568	LSS
MID2	KIAA1755		ZFP644	LTBP1
MLL3	KIAA1949		ZMAT1	LTBP2
MMP9	KIAA1967		ZSWIM4	MAGI1
MOBKL2A	KLF7		ZSWIM6	MAP3K1
MORC4	KLHL5		ZYX	MAP3K14
MPDU1	KRR1		1110007L15RIK	2004-03-01
MRGPRF	L3MBTL2		1300014I06RIK	MBP
MRPL51	LACTB		2410089E03RIK	MCFD2
MRPS17	LAYN		6430527G18RIK	MDC1
MRPS7	LCMT1		9530068E07RIK	ME3
MSN	LDLRAD3		A330021E22RIK	MED13L
MSRB3	LEPREL1		ABCE1	MED30
MTAP1B	LETMD1		ACSL4	MEIS1
MTHFD1	LIF		ACTR10	MEIS3
MTMR14	LIFR		ADORA2B	MESTIT1
MXRA8	LIMD1		AFTPH	MEX3B
MYADM	LIMK2		AKR1E1	MFHAS1
MYBL1	LIN54		ANXA1	MFI2
MYBL2	LMO7		ARHGAP29	MITF
MYH9	LOC100133991		ARIH1	MKL1
MYL12B	LOC100302401		ARL10	MLLT1
MYL9	LOC220930		ARL4D	MLLT10
MYO1C	LOC283104		ARL6IP5	MLPH
MYO1E	LOC283143		BACH1	MORC2
NBN	LOC339929		BACH2	MPDZ
NDUFS1	LOC400236		BC031353	MR1
NEDD4L	LOC404266		BRI3BP	MRPL33
NEDD9	LOC441108		BRWD1	MSC
NFIL3	LOC643650		BTG2	MSL2
NLGN2	LOC645638		CAMKK2	MTMR10
NPAS3	LOC646329		CAPN2	MYC
NPAS4	LOC729467		CAR9	MYO10
NPPB	LOC730101		CBL	MYSM1
NPSR1	LRIG1		CBX4	MYST4
NR4A1	LRIG3		CBX6-NPTXR	NAPA
NRBP1	LRRC17		CCNL2	NAV1
NUP155	LRRFIP1		CDC7	NBAS
OAT	LSS		CDK17	NBPF1
OGDH	LTBP1		CFL2	NCK1
OGT	LTBP2		CHCHD2	NCKAP5
OPN1SW	MAGI1		CLTB	NCOR1
OTUD4	MAP3K1		CLTC	NCRNA00188
OXCT1	MAP3K14		CNN3	NDST1
OXSR1	MAP4K3		CNOT3	NDUFS4
PALLD	2004-03-01		COL5A1	NECAP2
PALM2	MBP		CPNE2	NEDD4
PARP8	MCFD2		CRK	NEGR1
PAWR	MDC1		CTPS	NEK9
PCBP2	ME3		CTPS2	NEURL1B
PCF11	MED13L		CYFIP1	NEXN
PCGF5	MED30		D5ERTD579E	NFKBIA
PCNP	MEIS1		DDAH2	NGF
PDCD6IP	MEIS3		DDHD1	NID2
PDE4DIP	MESTIT1		DENND4B	NIPAL3
PDHA1	MEX3B		DMWD	NMT2
PDIA6	MFHAS1		DMXL1	NNMT
PDLIM5	MFI2		DOT1L	NPC2
PDLIM7	MICAL2		DTX1	NR3C1
PDPK1	MITF		DYRK1A	NRD1
PELI1	MKL1		E130311K13RIK	NREP
PER1	MLLT1		ECM1	NRIP3
PER2	MLLT10		EFEMP2	NRP2
PFKFB3	MLPH		EHMT2	NSF
PHLDA1	MORC2		EIF2S2	NT5C2
PICALM	MPDZ		EIF4A3	NTF3
PIK3CB	MR1		EIF4H	NTN4
PIP5K1A	MRPL33		ELK4	NUAK2
PIP5K1C	MSC		EML4	NUDT17
PITPNA	MSL2		EPHA1	NUP214
PJA2	MTMR10		ERC1	NUP50
PKD1	MYC		ERI2	NUP88
PKP2	MYO10		ETS2	NXF1
PLA2G4A	MYSM1		EXD2	NXN
PLA2R1	MYST4		FAF1	OAZ2
PLAU	NAPA		FAM113B	OBFC2A
PLEKHB2	NAV1		FAM134C	OLR1
PLEKHG2	NBAS		FAM188A	OPA1
PLEKHO2	NBPF1		FAM198B	OR2F2
PLK3	NCK1		FAM3C	OR51B5
PLRG1	NCKAP5		FAS	OSR1
PLS3	NCOR1		FCHO2	PAFAH1B2
PNMA1	NCRNA00188		FKBP10	PAMR1
PPAP2A	NDST1		FOXF2	PCCB
PPARD	NDUFS4		FYN	PCID2
PPIB	NECAP2		GALK1	PCYOX1L
PPM1H	NEDD4		GDAP2	PDCD1LG2
PPP1R12A	NEDD4L		GGA3	PDE5A
PPP1R12C	NEDD9		GHRL	PDHX
PPP2R3A	NEGR1		GLRX	PDP1
PPP3CB	NEK9		GM10094	PDS5B
PPPDE2	NEURL1B		GNPDA1	PGRMC2
PRC1	NEXN		GPR153	PHC2
PREPL	NFKBIA		GPSM2	PHF15
PRG4	NGF		GRB14	PHF17
PRIM2	NID2		GRB2	PIB5PA
PRKAA1	NIPAL3		GSPT1	PIGF
PRKAB2	NMT2		GTPBP1	PIGK
PRKAG2	NNMT		GTPBP3	PIGO
PRKCC	NPC2		GUSB	PIK3C2A
PRKD1	NR3C1		H3F3B	PIK3C3
PRRX1	NRD1		HDAC4	PIK3CA
PRRX2	NREP		HES7	PIK3IP1
PTGER4	NRIP3		HPS4	PLEKHA6
PTGS2	NRP2		HSD17B7	PLEKHF2
PTPLA	NSF		IER5	PLOD3
PTPN14	NT5C2		IPO7	PLXND1
PTRF	NTF3		ITGAV	PMS2
QPCTL	NTN4		ITGB1	PNPLA6
QSOX1	NUAK2		JRK	PNPT1
RAB11FIP2	NUDT17		KCNK7	POC1B
RAB11FIP3	NUP214		KCTD5	PODN
RAB21	NUP50		KDELC2	POGZ
RAB23	NUP88		KLF9	POLR3C
RAI14	NXF1		KLHDC8A	PPARG
RALY	NXN		LATS2	PPP1CB
RANBP2	OAZ2		LBH	PPP1R13L
RAP1B	OBFC2A		LEMD3	PPP2R1B
RASA4	OLR1		LEPROTL1	PPP3CC
RASSF2	OPA1		LOX	PPP4R2
RBBP4	OR2F2		LPAR4	PPYR1
RBBP7	OR51B5		LSM11	PRCP
RBMS3	OSR1		MAML2	PRICKLE1
RDM1	PAFAH1B2		MAN2A2	PROSC
RELB	PAMR1		MAP3K11	PRPF8
REV3L	PAWR		MAP3K15	PRSS27
RFWD2	PCCB		MAT2A	PSD
RFX7	PCID2		MEAF6	PSD3
RGL1	PCYOX1L		MED21	PSMG1
RHEB	PDCD1LG2		MESDC1	PSORS1C1
RHOB	PDE4DIP		MFSD3	PTGER2
RHOBTB3	PDE5A		MFSD7B	PTGR1
RLF	PDHX		MGA	PTPN1
RLIM	PDP1		MMP9	PTPN2
RND3	PDS5B		MORC4	PTPN9
RNF11	PELI1		MRPL51	PTPRJ
RNF19A	PGRMC2		MRPS17	PTX3
RNF216	PHC2		MRPS7	PVRL3
RNF34	PHF15		MTMR14	PVT1
RNFT1	PHF17		MXRA8	RAB11FIP1
ROCK2	PIB5PA		MYBL1	RAB14
ROR1	PIGF		MYL12B	RAC1
ROR2	PIGK		NLGN2	RAD18
RPA1	PIGO		NPAS4	RAGE
RRBP1	PIK3C2A		NPPB	RANBP17
RSU1	PIK3C3		NPSR1	RANBP3
RTN4	PIK3CA		NRBP1	RAPGEF6
RUNX2	PIK3IP1		NUP155	RARRES1
RUSC2	PLEKHA6		OGDH	RASA2
S1PR3	PLEKHF2		OPN1SW	RASGRP3
SAMD4	PLEKHO2		OXSR1	RB1CC1
SAMD4B	PLOD3		PALM2	RBBP5
SAP18	PLXND1		PCF11	RBM22
SCYL1	PMS2		PDCD6IP	RBPJ
SCYL2	PNPLA6		PDIA6	RBPMS
SDC2	PNPT1		PDPK1	RCAN3
SDC4	POC1B		PFKFB3	RFESD
SDPR	PODN		PHLDA1	RFTN1
SEC24D	POGZ		PIK3CB	RFX2
SEMA3A	POLR3C		PIP5K1C	RHOC
SENP3	PPARD		PLA2R1	RIBC2
SEPHS1	PPARG		PLAU	RILP
SERP1	PPP1CB		PLRG1	ROBO3
SERPINE1	PPP1R13L		PNMA1	ROPN1L
SERTAD1	PPP2R1B		PPP1R12C	RP11-382J12.1
SERTAD2	PPP3CC		PPP3CB	RPAP3
SETBP1	PPP4R2		PRC1	RPL27A
SFXN3	PPYR1		PRG4	RPL3
SGCD	PRCP		PRKAA1	RPL37
SGK1	PRICKLE1		PRKCC	RPP30
SGMS1	PRIM2		PTGS2	RPP40
SGTB	PRKD1		PTRF	RPSAP52
SH3BGRL	PROSC		RAB11FIP2	RRAS2
SH3GL1	PRPF8		RAB11FIP3	RSRC2
SH3GL3	PRSS27		RAB23	RUNX1
SHB	PSD		RAP1B	RXFP1
SIDT2	PSD3		RASA4	SAMD4A
SLBP	PSMG1		RASSF2	SAR1A
SLC10A6	PSORS1C1		RBBP4	SASH1
SLC10A7	PTGER2		RDM1	SBF2
SLC25A19	PTGR1		RLF	SCHIP1
SLC2A1	PTPLA		RLIM	SCLT1
SLC3A1	PTPN1		ROR2	SEC61G
SLC6A9	PTPN14		RPA1	SECISBP2L
SLC7A1	PTPN2		SAP18	SEH1L
SLCO3A1	PTPN9		SCYL1	SEMA4G
SLMAP	PTPRJ		SCYL2	2011-09-01
SMAP2	PTX3		SDC4	SERPINF1
SMG1	PVRL3		SENP3	SFRP1
SMNDC1	PVT1		SGTB	SGIP1
SMURF2	RAB11FIP1		SIDT2	SGK223
SNAI2	RAB14		SLBP	SH3BP4
SNX18	RAC1		SLC2A1	SHROOM1
SNX33	RAD18		SLC3A1	SHROOM3
SNX6	RAGE		SMURF2	SIAE
SORBS1	RALY		SNX33	SIK1
SOX6	RANBP17		SRFBP1	SIK3
SRC	RANBP3		STAMBPL1	SIRT5
SRF	RAPGEF6		STX11	SKIL
SRFBP1	RARRES1		STXBP1	SLC11A2
SRGAP2	RASA2		TACC2	SLC12A8
SSFA2	RASGRP3		TATDN2	SLC20A2
ST5	RB1CC1		TCF20	SLC25A17
ST7	RBBP5		TCTEX1D2	SLC36A4
STAMBPL1	RBM22		TES	SLC38A1
STARD13	RBPJ		TFB2M	SLC41A1
STAT3	RBPMS		TGOLN1	SLC7A14
STK38L	RCAN3		TGOLN2	SLC7A2
STK40	RFESD		TIFA	SLFN12
STX11	RFTN1		TM2D2	SMAD3
STXBP1	RFX2		TMED9	SMAD6
SUFU	RFX7		TMEM107	SMAGP
SYDE2	RHOB		TMEM183A	SMARCAL1
SYN3	RHOBTB3		TMPO	SMCR7L
SYNGR2	RHOC		TMSB4X	SMTN
SYNPO2	RIBC2		TNC	SMYD4
SYS1	RILP		TNK1	SNHG1
TACC2	RND3		TNK2	SNRPF
TAGLN	ROBO3		TNRC18	SNX27
TATDN2	ROPN1L		TPCN2	SNX4
TCEB1	RP11-382J12.1		TRP53BP2	SOCS2
TCF20	RPAP3		TTLL3	SOCS5
TCTEX1D2	RPL27A		TUBB5	SOX4
TEAD1	RPL3		TXNRD1	SOX5
TEC	RPL37		UBE2Q2	SPAG8
TES	RPP30		UBE2W	SPATA4
TFB2M	RPP40		UBE4A	SPDYA
TGFB1I1	RPSAP52		UBFD1	SPIN1
TGFBR3	RRAS2		UBR4	SPINT2
TGOLN1	RSRC2		UNC45A	SRRM1
TGOLN2	RSU1		USE1	SRSF1
THBS1	RUNX1		USP2	ST13
TIFA	RUSC2		USP32	ST7L
TIMP3	RXFP1		USP4	STAG1
TJP2	SAMD4A		VASH2	STC1
TLE4	SAR1A		VIM	STK24
TLN1	SASH1		VPS33B	STK32B
TM2D2	SBF2		WDYHV1	STOM
TM4SF1	SCHIP1		WIPF1	STX5
TMED9	SCLT1		XRCC6BP1	STX6
TMEM107	SEC61G		YIPF1	SUV420H1
TMEM123	SECISBP2L		YKT6	SVIL
TMEM183A	SEH1L		YWHAZ	SWAP70
TMEM47	SEMA3A		ZBTB11	SYNPO
TMPO	SEMA4G		ZC3HC1	SYT15
TMSB4X	2011-09-01		ZDHHC14	TAF5L
TMTC3	SERP1		ZFAND3	TAF6L
TNC	SERPINE1		ZFAND5	TATDN1
TNK1	SERPINF1		ZFC3H1	TBC1D10A
TNK2	SERTAD1		ZFP143	TBC1D7
TNRC18	SFRP1		ZFP281	TBL1XR1
TNS3	SGIP1		ZFR	TBX2
TPCN2	SGK223		ZSWIM7	TBX3
TPM1	SH3BP4		ZZZ3	TCF4
TPM2	SHROOM1			TCF7L2
TPM4	SHROOM3			TDP1
TPST2	SIAE			TERF2
TRAF3IP2	SIK1			TFPI2
TRAF5	SIK3			TG
TRAP1	SIRT5			TGFB2
TRERF1	SKIL			TGFBI
TRIB1	SLC11A2			TGFBR2
TRIM16	SLC12A8			THAP1
TRIO	SLC20A2			THAP7
TRP53BP2	SLC25A17			THOC5
TSC22D2	SLC36A4			TIMM17A
TSGA14	SLC38A1			TIMM22
TTC28	SLC41A1			TLE1
TTLL11	SLC7A14			TMCC1
TTLL3	SLC7A2			TMCC2
TUBA1C	SLFN12			TMCO1
TUBB5	SMAD3			TMEM106C
TXNRD1	SMAD6			TMEM179B
UBC	SMAGP			TMEM189-UBE2V1
UBE2Q2	SMARCAL1			TMEM218
UBE2W	SMCR7L			TMEM222
UBE4A	SMTN			TMEM223
UBFD1	SMYD4			TMEM25
UBR4	SNHG1			TMEM30A
UGP2	SNRPF			TMEM60
UHRF1BP1L	SNX18			TMSL3
UNC45A	SNX27			TNFSF4
USE1	SNX4			TNIK
USP2	SNX6			TOP2A
USP24	SOCS2			TOR1AIP1
USP32	SOCS5			TPST1
USP37	SOX4			TRA2B
USP4	SOX5			TRAM2
UTRN	SOX6			TRIM14
VASH2	SPAG8			TRIM56
VASP	SPATA4			TSC22D1
VAV3	SPDYA			TSEN15
VCL	SPIN1			TSEN2
VGLL3	SPINT2			TTBK2
VIM	SRRM1			TTC36
VPS33B	SRSF1			TTC7A
WDFY1	SSFA2			TUBA1B
WDR1	ST13			TUBB
WDYHV1	ST5			TUBB2B
WEE1	ST7L			TXNL1
WIPF1	STAG1			U2AF1
WRB	STC1			UACA
WWTR1	STK24			UBAP2
XRCC6BP1	STK32B			UBASH3B
YAF2	STOM			UBE2E2
YIPF1	STX5			UBE2J2
YKT6	STX6			UBLCP1
YWHAG	SUV420H1			UBR2
YWHAZ	SVIL			UCK2
ZBTB11	SWAP70			UPF3A
ZBTB20	SYNPO			USP10
ZC3H12A	SYT15			USP31
ZC3HC1	TAF5L			USP33
ZDHHC14	TAF6L			USP42
ZEB2	TATDN1			USP44
ZFAND3	TBC1D10A			USP46
ZFAND5	TBC1D7			USP47
ZFC3H1	TBL1XR1			USP53
ZFP143	TBX2			VDR
ZFP281	TBX3			VEZF1
ZFP326	TCF4			VPS53
ZFP36	TCF7L2			WDR66
ZFP521	TDP1			WDR74
ZFP568	TERF2			WDR81
ZFP644	TFPI2			WDTC1
ZFR	TG			WNT5A
ZMAT1	TGFB2			WSB1
ZSWIM4	TGFBI			YDJC
ZSWIM6	TGFBR2			YIF1B
ZSWIM7	THAP1			ZBTB17
ZYX	THAP7			ZCCHC8
ZZZ3	THBS1			ZCRB1
	THOC5			ZDHHC17
	TIMM17A			ZNF148
	TIMM22			ZNF292
	TLE1			ZNF295
	TLN1			ZNF3
	TMCC1			ZNF385A
	TMCC2			ZNF438
	TMCO1			ZNF521
	TMEM106C			ZNF575
	TMEM179B			ZNF608
	TMEM189-UBE2V1			ZNF703
	TMEM218			ZNF828
	TMEM222			ZNF839
	TMEM223			ZRANB1
	TMEM25			ZSCAN20
	TMEM30A
	TMEM60
	TMSL3
	TNFSF4
	TNIK
	TNS3
	TOP2A
	TOR1AIP1
	TPST1
	TRA2B
	TRAM2
	TRERF1
	TRIB1
	TRIM14
	TRIM56
	TRIO
	TSC22D1
	TSC22D2
	TSEN15
	TSEN2
	TSGA14
	TTBK2
	TTC36
	TTC7A
	TTLL11
	TUBA1B
	TUBA1C
	TUBB
	TUBB2B
	TXNL1
	U2AF1
	UACA
	UBAP2
	UBASH3B
	UBE2E2
	UBE2J2
	UBLCP1
	UBR2
	UCK2
	UPF3A
	USP10
	USP31
	USP33
	USP42
	USP44
	USP46
	USP47
	USP53
	VDR
	VEZF1
	VPS53
	WDR66
	WDR74
	WDR81
	WDTC1
	WNT5A
	WSB1
	YDJC
	YIF1B
	ZBTB17
	ZCCHC8
	ZCRB1
	ZDHHC17
	ZEB2
	ZNF148
	ZNF292
	ZNF295
	ZNF3
	ZNF385A
	ZNF438
	ZNF521
	ZNF575
	ZNF608
	ZNF703
	ZNF828
	ZNF839
	ZRANB1
	ZSCAN20

## Sheet: Table S3
	NIH3T3		IMR90
	MRTF stringent target gene set (Esnault et al. 2014) (n=683)		All potential YAP-TEAD YAP-TEAD targets derived from integration of Hi-C data YAP-TEAD ChIP-seq data (Jin et al 2013; Stein et al 2015; n=776)		Potential MRTF-only targets (n=605)		Targets potentially shared between MRTF and YAP (n=78)		YAP-only targets (n=698)		GENE NAMES
GO TERMS	adjp	n	adjp	n	adjp	n	adjp	n	adjp	n	MRTF stringent Esnault et al. 2014 (n=683)	All potential YAP controlled - in IMR90 (n=776)	MRTF only (n=605)	MRTF and YAP shared (n=78)	All potential YAP only (n=698)
CELL_PROLIFERATION_GO_0008283	ns	26	0.000474909	43	ns	17	ns	8	ns	34	BCAR1, CDKN2C, CYR61, EGFR, EREG, FOSL1, IGF1R, IGFBP7, KHDRBS1, MAPRE1, PRKD1, QSOX1, RBBP7, S1PR3, TGFB1I1, BTG2, CDC7, FSCN1, GHRL, MAP3K11, PAWR, PPARD, PRG4, RBBP4, SERTAD1, TRIB1	NRD1, CYR61, GLMN, TNFSF4, TGFB2, GTPBP4, BMI1, ADAMTS8, BCAT1, PAWR, TBX3, FLT1, PDS5B, CDC16, GAS6, IGF1R, CDH13, SERPINF1, IGFBP4, TBX2, SERTAD1, SPDYA, DTYMK, ADAMTS1, LIF, TGFBR2, NCK1, RARRES1, DLG1, FGF5, DAB2, NDUFS4, TGFBI, ADRA1B, EDN1, PPARD, EGFR, ACHE, TRIB1, MYC, CDKN2B, FSCN1, PRKD1	BCAR1, CDKN2C, EREG, FOSL1, IGFBP7, KHDRBS1, MAPRE1, QSOX1, RBBP7, S1PR3, TGFB1I1, BTG2, CDC7, GHRL, MAP3K11, PRG4, RBBP4	CYR61, EGFR, IGF1R, PRKD1, FSCN1, PPARD, SERTAD1, TRIB1	NRD1, GLMN, TNFSF4, TGFB2, GTPBP4, BMI1, ADAMTS8, BCAT1, TBX3, FLT1, PDS5B, CDC16, GAS6, CDH13, SERPINF1, IGFBP4, TBX2, SPDYA, DTYMK, ADAMTS1, LIF, TGFBR2, NCK1, RARRES1, DLG1, FGF5, DAB2, NDUFS4, TGFBI, ADRA1B, EDN1, ACHE, MYC, CDKN2B
BIOPOLYMER_METABOLIC_PROCESS	1.23306e-07	104	0.000861982	101	0.000940899	83	0.000886368	20	ns	80	ACVR1, ARID5B, ATF7IP, AURKA, BCL10, CCRN4L, CDC42BPA, CSNK1G2, CSTF3, CTDP1, CUX1, DAPK3, DARS, DUSP5, DUSP6, EGFR, ELL, EREG, FOSB, FOSL1, FOSL2, GADD45G, GATAD2A, IGF1R, ILK, JUNB, KHDRBS1, KLF13, KLF7, LIMK1, MAP2K3, MAP3K8, MPDU1, NBN, NFIL3, OGT, PCNP, PLK3, PPP2R3A, PRKD1, PTPLA, QSOX1, REV3L, RNF11, ROCK2, SEPHS1, SGK1, SMG1, SMNDC1, SNAI2, STAT3, STK38L, SUFU, TCEB1, TGFB1I1, TPST2, ZFP3…	ENO1, E2F2, SRRM1, PIGK, USP33, POLR3C, B3GALT2, PTPN14, GALNT2, TAF5L, GTPBP4, NMT2, PTPLA, TCF7L2, HIPK3, CSTF3, PTPRJ, TAF6L, CCND1, INTS4, SIK3, SOX5, GALNT6, PAWR, DUSP6, SNRPF, TBX3, TSC22D1, HIF1A, COPS2, ADAM10, SMAD3, PTPN9, MEX3B, CHD2, IGF1R, CREBBP, LCMT1, TERF2, PRPF8, NCOR1, IGFBP4, TOP2A, VEZF1, TBX2, PTPN2, TCF4, MLLT1, FOSL2, MAP4K3, PIGF, KLF7, SMARCAL1, LRRFIP1, AURKA, RUNX1, S…	ACVR1, ARID5B, ATF7IP, BCL10, CCRN4L, CDC42BPA, CSNK1G2, CTDP1, CUX1, DAPK3, DARS, DUSP5, ELL, EREG, FOSB, FOSL1, GADD45G, GATAD2A, ILK, JUNB, KHDRBS1, KLF13, LIMK1, MAP2K3, MAP3K8, MPDU1, NBN, NFIL3, OGT, PCNP, PLK3, PPP2R3A, QSOX1, REV3L, RNF11, ROCK2, SEPHS1, SGK1, SMG1, SMNDC1, SNAI2, STAT3, STK38L, SUFU, TCEB1, TGFB1I1, TPST2, ZFP36, ABCE1, ANXA1, ARIH1, BTG2, CAMKK2, CBL, CDK17, CRK, DTX1, …	AURKA, CSTF3, DUSP6, EGFR, FOSL2, IGF1R, KLF7, PRKD1, PTPLA, CREBBP, ELL2, F2R, HIF1A, MAP4K3, PPARD, PRIM2, PTPN14, SERP1, TRERF1, TRIB1	ENO1, E2F2, SRRM1, PIGK, USP33, POLR3C, B3GALT2, GALNT2, TAF5L, GTPBP4, NMT2, TCF7L2, HIPK3, PTPRJ, TAF6L, CCND1, INTS4, SIK3, SOX5, GALNT6, SNRPF, TBX3, TSC22D1, COPS2, ADAM10, SMAD3, PTPN9, MEX3B, CHD2, LCMT1, TERF2, PRPF8, NCOR1, IGFBP4, TOP2A, VEZF1, TBX2, PTPN2, TCF4, MLLT1, PIGF, SMARCAL1, LRRFIP1, RUNX1, SIK1, U2AF1, PPARG, DPH3, UBE2E2, LIMD1, PPP4R2, IL12A, SKIL, TRA2B, BCL6, RBPJ, FST, …
TRANSCRIPTION_FROM_RNA_POLYMERASE_II_PROMOTER	ns	25	0.0016254	38	ns	19	ns	5	0.0387931	32	ATF7IP, CCRN4L, CUX1, ELL, FOSB, FOSL1, FOSL2, JUNB, KLF13, KLF7, NFIL3, SNAI2, STAT3, TCEB1, TGFB1I1, CRK, DTX1, ELL2, HIF1A, KLF9, MAML2, MED21, PAWR, PPARD, SAP18	ENO1, E2F2, TAF5L, TCF7L2, TAF6L, SOX5, PAWR, TBX3, TSC22D1, HIF1A, COPS2, SMAD3, CHD2, NCOR1, VEZF1, MLLT1, FOSL2, KLF7, SMARCAL1, LRRFIP1, RUNX1, PPARG, SKIL, BCL6, FST, ELL2, NR3C1, PPARD, CITED2, ETV1, JAZF1, CREB5, INHBA, ASH2L, COPS5, MSC, MED30, MYC	ATF7IP, CCRN4L, CUX1, ELL, FOSB, FOSL1, JUNB, KLF13, NFIL3, SNAI2, STAT3, TCEB1, TGFB1I1, CRK, DTX1, KLF9, MAML2, MED21, SAP18	FOSL2, KLF7, ELL2, HIF1A, PPARD	ENO1, E2F2, TAF5L, TCF7L2, TAF6L, SOX5, TBX3, TSC22D1, COPS2, SMAD3, CHD2, NCOR1, VEZF1, MLLT1, SMARCAL1, LRRFIP1, RUNX1, PPARG, SKIL, BCL6, FST, NR3C1, CITED2, ETV1, JAZF1, CREB5, INHBA, ASH2L, COPS5, MSC, MED30, MYC
RNA_BIOSYNTHETIC_PROCESS	ns	38	0.00355983	47	ns	29	ns	8	ns	38	ARID5B, ATF7IP, BCL10, CCRN4L, CUX1, ELL, EREG, FOSB, FOSL1, FOSL2, GATAD2A, JUNB, KLF13, KLF7, MAP2K3, NFIL3, SNAI2, STAT3, SUFU, TCEB1, TGFB1I1, CREBBP, CRK, DTX1, ELL2, FOXF2, HDAC4, HIF1A, KLF9, MAML2, MED21, PAWR, PPARD, PRIM2, PTRF, SAP18, TFB2M, TRERF1	ENO1, E2F2, POLR3C, TAF5L, TCF7L2, TAF6L, SOX5, PAWR, TBX3, TSC22D1, HIF1A, COPS2, SMAD3, CHD2, CREBBP, NCOR1, VEZF1, TBX2, TCF4, MLLT1, FOSL2, KLF7, SMARCAL1, LRRFIP1, RUNX1, PPARG, LIMD1, SKIL, BCL6, RBPJ, FST, ELL2, NR3C1, SIRT5, PPARD, TRERF1, PRIM2, CITED2, ETV1, JAZF1, CREB5, INHBA, ASH2L, COPS5, MSC, MED30, MYC	ARID5B, ATF7IP, BCL10, CCRN4L, CUX1, ELL, EREG, FOSB, FOSL1, GATAD2A, JUNB, KLF13, MAP2K3, NFIL3, SNAI2, STAT3, SUFU, TCEB1, TGFB1I1, CRK, DTX1, FOXF2, HDAC4, KLF9, MAML2, MED21, PTRF, SAP18, TFB2M	FOSL2, KLF7, CREBBP, ELL2, HIF1A, PPARD, PRIM2, TRERF1	ENO1, E2F2, POLR3C, TAF5L, TCF7L2, TAF6L, SOX5, TBX3, TSC22D1, COPS2, SMAD3, CHD2, NCOR1, VEZF1, TBX2, TCF4, MLLT1, SMARCAL1, LRRFIP1, RUNX1, PPARG, LIMD1, SKIL, BCL6, RBPJ, FST, NR3C1, SIRT5, CITED2, ETV1, JAZF1, CREB5, INHBA, ASH2L, COPS5, MSC, MED30, MYC
NUCLEUS	4.10844e-05	84	0.00497463	85	0.00501817	70	ns	14	ns	71	ACTB, ACTN4, ANKRD1, ATF7IP, ATXN1, AURKA, BCL10, BCL2, BRE, CCRN4L, CDC26, CDKN2C, CFL1, CHEK2, CREB1, CSTF3, DAPK3, EGFR, ENC1, FHL2, FLNA, FOSL1, FOSL2, GATAD2A, KHDRBS1, KLF6, KRR1, MAPK14, MBNL1, MYH9, NBN, NEDD9, NFIL3, OGT, PALLD, PCNP, RALY, RANBP2, RNF216, RTN4, SERTAD2, SGMS1, SH3BGRL, SMG1, SMNDC1, SNAI2, SORBS1, SRF, STAT3, SUFU, USP37, WDFY1, WEE1, WRB, YAF2, BACH1, BRWD1, CBX4, CDC7…	SRRM1, PHC2, DHCR24, JUN, POLR3C, RBBP5, CENPF, GTPBP4, BMI1, SVIL, DDX21, RPP30, ZRANB1, CSTF3, TAF6L, CDCA5, INTS4, CEP57, PRICKLE1, ZCRB1, KRR1, USP44, SNRPF, GIT2, TBX3, PDS5B, LMO7, NFKBIA, HIF1A, COPS2, ADAM10, TERF2, PRPF8, NUP88, TOP2A, HOXB2, TCF4, RANBP3, MLLT1, PPP1R13L, RHOB, FOSL2, SPDYA, AFF3, CREB1, SMARCAL1, IRS1, SH3BP4, GINS1, RALY, EIF6, AURKA, SIK1, U2AF1, LIMK2, RPL3, NUP50, …	ACTB, ACTN4, ATF7IP, ATXN1, BCL10, BCL2, BRE, CCRN4L, CDC26, CDKN2C, CFL1, CHEK2, DAPK3, ENC1, FHL2, FLNA, FOSL1, GATAD2A, KHDRBS1, KLF6, MAPK14, MBNL1, MYH9, NBN, NFIL3, OGT, PALLD, PCNP, RANBP2, RNF216, RTN4, SERTAD2, SGMS1, SH3BGRL, SMG1, SMNDC1, SNAI2, SORBS1, SRF, STAT3, SUFU, USP37, WDFY1, WEE1, WRB, YAF2, BACH1, BRWD1, CBX4, CDC7, CRK, DYRK1A, ETS2, FAF1, FOXF2, HDAC4, IPO7, LEMD3, MAML2, …	ANKRD1, AURKA, CREB1, CSTF3, EGFR, FOSL2, KRR1, NEDD9, RALY, ELL2, HIF1A, JUN, RHOB, TRERF1	SRRM1, PHC2, DHCR24, POLR3C, RBBP5, CENPF, GTPBP4, BMI1, SVIL, DDX21, RPP30, ZRANB1, TAF6L, CDCA5, INTS4, CEP57, PRICKLE1, ZCRB1, USP44, SNRPF, GIT2, TBX3, PDS5B, LMO7, NFKBIA, COPS2, ADAM10, TERF2, PRPF8, NUP88, TOP2A, HOXB2, TCF4, RANBP3, MLLT1, PPP1R13L, SPDYA, AFF3, SMARCAL1, IRS1, SH3BP4, GINS1, EIF6, SIK1, U2AF1, LIMK2, RPL3, NUP50, DPH3, STAG1, TRA2B, BCL6, RBPJ, PHF17, ERBB2IP, NR3C1, RPP…
ENZYME_BINDING	0.0104798	18	0.00512068	20	ns	14	ns	3	ns	16	ADAM9, BCAR1, BCL10, BCL2, CDKN2C, GRK5, IGF1R, PDLIM5, RANBP2, YWHAG, CYFIP1, FAF1, GGA3, HIF1A, IPO7, PAWR, SERPINE1, ZC3HC1	DHCR24, IPO9, PAWR, NFKBIA, HIF1A, NPC2, ADAM10, IGF1R, RILP, TOP2A, RANBP3, SPDYA, ALS2, IRS1, CEP250, DLG1, RAPGEF6, SERPINE1, CDKN2B, COTL1	ADAM9, BCAR1, BCL10, BCL2, CDKN2C, GRK5, PDLIM5, RANBP2, YWHAG, CYFIP1, FAF1, GGA3, IPO7, ZC3HC1	IGF1R, HIF1A, SERPINE1	DHCR24, IPO9, NFKBIA, NPC2, ADAM10, RILP, TOP2A, RANBP3, SPDYA, ALS2, IRS1, CEP250, DLG1, RAPGEF6, CDKN2B, COTL1
RNA_METABOLIC_PROCESS	ns	47	0.0066379	56	ns	37	ns	9	ns	46	ARID5B, ATF7IP, BCL10, CCRN4L, CSTF3, CUX1, DARS, ELL, EREG, FOSB, FOSL1, FOSL2, GATAD2A, JUNB, KHDRBS1, KLF13, KLF7, MAP2K3, NFIL3, SMG1, SMNDC1, SNAI2, STAT3, SUFU, TCEB1, TGFB1I1, ZFP36, ABCE1, CREBBP, CRK, DTX1, ELL2, FOXF2, GSPT1, HDAC4, HIF1A, KLF9, MAML2, MED21, PAWR, PPARD, PRIM2, PTRF, SAP18, SLBP, TFB2M, TRERF1	ENO1, E2F2, SRRM1, POLR3C, TAF5L, TCF7L2, CSTF3, TAF6L, INTS4, SOX5, PAWR, SNRPF, TBX3, TSC22D1, HIF1A, COPS2, SMAD3, CHD2, CREBBP, PRPF8, NCOR1, VEZF1, TBX2, TCF4, MLLT1, FOSL2, KLF7, SMARCAL1, LRRFIP1, RUNX1, U2AF1, PPARG, LIMD1, SKIL, TRA2B, BCL6, RBPJ, FST, ELL2, NR3C1, SIRT5, PPARD, TRERF1, PRIM2, CITED2, ETV1, JAZF1, CREB5, INHBA, RBPMS, ASH2L, COPS5, MSC, MED30, MYC, AUH	ARID5B, ATF7IP, BCL10, CCRN4L, CUX1, DARS, ELL, EREG, FOSB, FOSL1, GATAD2A, JUNB, KHDRBS1, KLF13, MAP2K3, NFIL3, SMG1, SMNDC1, SNAI2, STAT3, SUFU, TCEB1, TGFB1I1, ZFP36, ABCE1, CRK, DTX1, FOXF2, GSPT1, HDAC4, KLF9, MAML2, MED21, PTRF, SAP18, SLBP, TFB2M	CSTF3, FOSL2, KLF7, CREBBP, ELL2, HIF1A, PPARD, PRIM2, TRERF1	ENO1, E2F2, SRRM1, POLR3C, TAF5L, TCF7L2, TAF6L, INTS4, SOX5, SNRPF, TBX3, TSC22D1, COPS2, SMAD3, CHD2, PRPF8, NCOR1, VEZF1, TBX2, TCF4, MLLT1, SMARCAL1, LRRFIP1, RUNX1, U2AF1, PPARG, LIMD1, SKIL, TRA2B, BCL6, RBPJ, FST, NR3C1, SIRT5, CITED2, ETV1, JAZF1, CREB5, INHBA, RBPMS, ASH2L, COPS5, MSC, MED30, MYC, AUH
TRANSCRIPTION_DNA_DEPENDENT	ns	37	0.00728318	46	ns	29	ns	7	ns	38	ARID5B, ATF7IP, BCL10, CCRN4L, CUX1, ELL, EREG, FOSB, FOSL1, FOSL2, GATAD2A, JUNB, KLF13, KLF7, MAP2K3, NFIL3, SNAI2, STAT3, SUFU, TCEB1, TGFB1I1, CREBBP, CRK, DTX1, ELL2, FOXF2, HDAC4, HIF1A, KLF9, MAML2, MED21, PAWR, PPARD, PTRF, SAP18, TFB2M, TRERF1	ENO1, E2F2, POLR3C, TAF5L, TCF7L2, TAF6L, SOX5, PAWR, TBX3, TSC22D1, HIF1A, COPS2, SMAD3, CHD2, CREBBP, NCOR1, VEZF1, TBX2, TCF4, MLLT1, FOSL2, KLF7, SMARCAL1, LRRFIP1, RUNX1, PPARG, LIMD1, SKIL, BCL6, RBPJ, FST, ELL2, NR3C1, SIRT5, PPARD, TRERF1, CITED2, ETV1, JAZF1, CREB5, INHBA, ASH2L, COPS5, MSC, MED30, MYC	ARID5B, ATF7IP, BCL10, CCRN4L, CUX1, ELL, EREG, FOSB, FOSL1, GATAD2A, JUNB, KLF13, MAP2K3, NFIL3, SNAI2, STAT3, SUFU, TCEB1, TGFB1I1, CRK, DTX1, FOXF2, HDAC4, KLF9, MAML2, MED21, PTRF, SAP18, TFB2M	FOSL2, KLF7, CREBBP, ELL2, HIF1A, PPARD, TRERF1	ENO1, E2F2, POLR3C, TAF5L, TCF7L2, TAF6L, SOX5, TBX3, TSC22D1, COPS2, SMAD3, CHD2, NCOR1, VEZF1, TBX2, TCF4, MLLT1, SMARCAL1, LRRFIP1, RUNX1, PPARG, LIMD1, SKIL, BCL6, RBPJ, FST, NR3C1, SIRT5, CITED2, ETV1, JAZF1, CREB5, INHBA, ASH2L, COPS5, MSC, MED30, MYC
NEGATIVE_REGULATION_OF_BIOLOGICAL_PROCESS	2.44413e-06	52	0.0110426	47	5.64211e-05	45	ns	6	ns	40	ACTN1, ACVR1, ANXA5, ARID5B, ATF7IP, ATXN1, BCL10, BCL2, BIRC6, BRE, CDKN2C, CFL1, CUX1, EREG, FOSB, GATAD2A, IGF1R, IGFBP7, KHDRBS1, LIMA1, MAPRE1, NBN, PER1, QSOX1, RTN4, RUNX2, SERTAD2, SNAI2, STAT3, TGFB1I1, VCL, YAF2, ANXA1, BTG2, CBX4, DDAH2, DTX1, EIF4A3, ERC1, FAF1, FAS, GHRL, HDAC4, LATS2, NPPB, PAWR, PPARD, RBBP4, RHOB, SERPINE1, SNX6, YWHAZ	ENO1, ZBTB17, DHCR24, GLMN, CENPF, TGFB2, GTPBP4, HIPK3, ADAMTS8, PAWR, SOCS2, TBX3, PDS5B, SNX6, ADAM10, SMAD3, IGF1R, TERF2, CDH13, SERPINF1, TBX2, RHOB, SOCS5, ADAMTS1, LIF, DPH3, RARRES1, BCL6, OPA1, DLG1, RBPJ, ANXA5, FST, TGFBI, ADRB2, SIRT5, PPARD, RAC1, JAZF1, INHBA, IGFBP3, SERPINE1, SFRP1, MYC, CDKN2B, TLE1, VDR	ACTN1, ACVR1, ARID5B, ATF7IP, ATXN1, BCL10, BCL2, BIRC6, BRE, CDKN2C, CFL1, CUX1, EREG, FOSB, GATAD2A, IGFBP7, KHDRBS1, LIMA1, MAPRE1, NBN, PER1, QSOX1, RTN4, RUNX2, SERTAD2, SNAI2, STAT3, TGFB1I1, VCL, YAF2, ANXA1, BTG2, CBX4, DDAH2, DTX1, EIF4A3, ERC1, FAF1, FAS, GHRL, HDAC4, LATS2, NPPB, RBBP4, YWHAZ	ANXA5, IGF1R, PPARD, RHOB, SERPINE1, SNX6	ENO1, ZBTB17, DHCR24, GLMN, CENPF, TGFB2, GTPBP4, HIPK3, ADAMTS8, SOCS2, TBX3, PDS5B, ADAM10, SMAD3, TERF2, CDH13, SERPINF1, TBX2, SOCS5, ADAMTS1, LIF, DPH3, RARRES1, BCL6, OPA1, DLG1, RBPJ, FST, TGFBI, ADRB2, SIRT5, RAC1, JAZF1, INHBA, IGFBP3, SFRP1, MYC, CDKN2B, TLE1, VDR
ENZYME_LINKED_RECEPTOR_PROTEIN_SIGNALING_PATHWAY	ns	14	0.0184401	17	ns	10	ns	4	ns	13	ACVR1, BCAR1, EGFR, EREG, IGF1R, ROR1, SORBS1, SRC, TGFBR3, TRIO, CBL, GRB2, PDPK1, SNX6	PTPRJ, CEP57, SNX6, LTBP2, SMAD3, IGF1R, CDH13, IRS1, GDF5, FGF5, TRIO, ERBB2IP, ADRB2, CITED2, INHBA, EGFR, CDKN2B	ACVR1, BCAR1, EREG, ROR1, SORBS1, SRC, TGFBR3, CBL, GRB2, PDPK1	EGFR, IGF1R, TRIO, SNX6	PTPRJ, CEP57, LTBP2, SMAD3, CDH13, IRS1, GDF5, FGF5, ERBB2IP, ADRB2, CITED2, INHBA, CDKN2B
POSITIVE_REGULATION_OF_CELL_PROLIFERATION	ns	7	0.0224616	17	ns	4	ns	3	ns	14	EGFR, EREG, FOSL1, IGF1R, S1PR3, CDC7, SERTAD1	TNFSF4, TGFB2, BMI1, TBX3, FLT1, IGF1R, CDH13, TBX2, SERTAD1, SPDYA, LIF, TGFBR2, NCK1, NDUFS4, EDN1, EGFR, MYC	EREG, FOSL1, S1PR3, CDC7	EGFR, IGF1R, SERTAD1	TNFSF4, TGFB2, BMI1, TBX3, FLT1, CDH13, TBX2, SPDYA, LIF, TGFBR2, NCK1, NDUFS4, EDN1, MYC
TRANSCRIPTION	0.00427064	48	0.0303998	50	ns	39	ns	8	ns	41	ACVR1, ARID5B, ATF7IP, ATXN1, BCL10, CCRN4L, CUX1, ELL, EREG, FLNA, FOSB, FOSL1, FOSL2, GATAD2A, HIVEP3, JUNB, KHDRBS1, KLF13, KLF7, MAP2K3, NFIL3, PER1, RUNX2, SNAI2, STAT3, SUFU, TCEB1, TGFB1I1, YAF2, CAMKK2, CREBBP, CRK, DTX1, ELL2, ERC1, FOXF2, HDAC4, HIF1A, KLF9, MAML2, MED21, PAWR, PPARD, PTRF, SAP18, SNX6, TFB2M, TRERF1	ENO1, E2F2, POLR3C, CENPF, TAF5L, TCF7L2, TAF6L, SOX5, PAWR, TBX3, TSC22D1, SNX6, HIF1A, COPS2, SMAD3, CHD2, CREBBP, NCOR1, VEZF1, TBX2, TCF4, MLLT1, FOSL2, KLF7, SMARCAL1, LRRFIP1, RUNX1, PPARG, LIMD1, SKIL, BCL6, RBPJ, FST, ELL2, NR3C1, SIRT5, PPARD, TRERF1, CITED2, ETV1, JAZF1, CREB5, INHBA, ASH2L, COPS5, MSC, MED30, MYC, TLE1, VDR	ACVR1, ARID5B, ATF7IP, ATXN1, BCL10, CCRN4L, CUX1, ELL, EREG, FLNA, FOSB, FOSL1, GATAD2A, HIVEP3, JUNB, KHDRBS1, KLF13, MAP2K3, NFIL3, PER1, RUNX2, SNAI2, STAT3, SUFU, TCEB1, TGFB1I1, YAF2, CAMKK2, CRK, DTX1, ERC1, FOXF2, HDAC4, KLF9, MAML2, MED21, PTRF, SAP18, TFB2M	FOSL2, KLF7, CREBBP, ELL2, HIF1A, PPARD, SNX6, TRERF1	ENO1, E2F2, POLR3C, CENPF, TAF5L, TCF7L2, TAF6L, SOX5, TBX3, TSC22D1, COPS2, SMAD3, CHD2, NCOR1, VEZF1, TBX2, TCF4, MLLT1, SMARCAL1, LRRFIP1, RUNX1, PPARG, LIMD1, SKIL, BCL6, RBPJ, FST, NR3C1, SIRT5, CITED2, ETV1, JAZF1, CREB5, INHBA, ASH2L, COPS5, MSC, MED30, MYC, TLE1, VDR
VESICLE_COAT	ns	2	0.0335159	5	ns	1	ns	1	ns	4	EGFR, AFTPH	NECAP2, ARCN1, COPZ1, EGFR, COPG2	AFTPH	EGFR	NECAP2, ARCN1, COPZ1, COPG2
NEGATIVE_REGULATION_OF_CELLULAR_PROCESS	1.10975e-05	49	0.0343346	44	0.000110435	43	ns	5	ns	38	ACTN1, ACVR1, ANXA5, ARID5B, ATF7IP, ATXN1, BCL10, BCL2, BIRC6, BRE, CDKN2C, CFL1, CUX1, EREG, FOSB, GATAD2A, IGF1R, IGFBP7, KHDRBS1, LIMA1, MAPRE1, NBN, PER1, QSOX1, RTN4, RUNX2, SERTAD2, SNAI2, STAT3, TGFB1I1, VCL, YAF2, ANXA1, BTG2, CBX4, DDAH2, DTX1, EIF4A3, ERC1, FAF1, FAS, GHRL, LATS2, PAWR, PPARD, RBBP4, RHOB, SNX6, YWHAZ	ENO1, ZBTB17, DHCR24, GLMN, CENPF, TGFB2, GTPBP4, HIPK3, ADAMTS8, PAWR, SOCS2, TBX3, PDS5B, SNX6, ADAM10, SMAD3, IGF1R, TERF2, CDH13, TBX2, RHOB, SOCS5, ADAMTS1, LIF, RARRES1, BCL6, OPA1, DLG1, RBPJ, ANXA5, FST, TGFBI, ADRB2, SIRT5, PPARD, RAC1, JAZF1, INHBA, IGFBP3, SFRP1, MYC, CDKN2B, TLE1, VDR	ACTN1, ACVR1, ARID5B, ATF7IP, ATXN1, BCL10, BCL2, BIRC6, BRE, CDKN2C, CFL1, CUX1, EREG, FOSB, GATAD2A, IGFBP7, KHDRBS1, LIMA1, MAPRE1, NBN, PER1, QSOX1, RTN4, RUNX2, SERTAD2, SNAI2, STAT3, TGFB1I1, VCL, YAF2, ANXA1, BTG2, CBX4, DDAH2, DTX1, EIF4A3, ERC1, FAF1, FAS, GHRL, LATS2, RBBP4, YWHAZ	ANXA5, IGF1R, PPARD, RHOB, SNX6	ENO1, ZBTB17, DHCR24, GLMN, CENPF, TGFB2, GTPBP4, HIPK3, ADAMTS8, SOCS2, TBX3, PDS5B, ADAM10, SMAD3, TERF2, CDH13, TBX2, SOCS5, ADAMTS1, LIF, RARRES1, BCL6, OPA1, DLG1, RBPJ, FST, TGFBI, ADRB2, SIRT5, RAC1, JAZF1, INHBA, IGFBP3, SFRP1, MYC, CDKN2B, TLE1, VDR
POSITIVE_REGULATION_OF_CELL_DIFFERENTIATION	ns	0	0.0447452	6	ns	0	ns	0	0.0225977	6	-	TGFB2, SOCS5, RUNX1, PPARG, INHBA, IGFBP3	-	-	TGFB2, SOCS5, RUNX1, PPARG, INHBA, IGFBP3
ACTIN_CYTOSKELETON	6.5508e-12	26	ns	9	1.6355e-08	21	0.0112106	5	ns	4	ACTR1A, ACTR3, ARPC2, ARPC4, ARPC5, CAPZB, CORO1C, FLNA, FLNB, LASP1, LIMA1, MYH9, MYL9, MYO1C, PALLD, PDLIM5, SORBS1, STK38L, TPM1, TPM2, TPM4, VASP, CDC42EP3, CTTNBP2NL, FSCN1, WIPF1	CAPZA1, CTTNBP2NL, ACTR1A, CDC42EP3, ACTR3, SMTN, SHROOM1, SYNPO, FSCN1	ARPC2, ARPC4, ARPC5, CAPZB, CORO1C, FLNA, FLNB, LASP1, LIMA1, MYH9, MYL9, MYO1C, PALLD, PDLIM5, SORBS1, STK38L, TPM1, TPM2, TPM4, VASP, WIPF1	ACTR1A, ACTR3, CDC42EP3, CTTNBP2NL, FSCN1	CAPZA1, SMTN, SHROOM1, SYNPO
CYTOSKELETON	2.17055e-10	42	ns	26	1.19455e-07	35	ns	7	ns	19	ACTB, ACTG1, ACTR1A, ACTR3, ARPC2, ARPC4, ARPC5, AURKA, CAPZB, CNN2, CORO1C, FLNA, FLNB, KIF5B, LASP1, LIMA1, MAPRE1, MSN, MYH9, MYL9, MYO1C, NEDD9, PALLD, PCGF5, PDLIM5, RNF19A, SORBS1, STK38L, TPM1, TPM2, TPM4, UTRN, VASP, ANXA1, CDC42EP3, CTTNBP2NL, FSCN1, LATS2, MAP3K11, PRC1, VIM, WIPF1	CAPZA1, CTTNBP2NL, CENPF, ACTR1A, CEP57, CACNA1C, CLIP1, FARP1, CDC16, TOP2A, APPBP2, CDC42EP3, ACTR3, ALS2, LRRFIP1, CEP250, AURKA, SMTN, PPP4R2, SHROOM3, SHROOM1, SYNPO, NEDD9, STOM, CALD1, FSCN1	ACTB, ACTG1, ARPC2, ARPC4, ARPC5, CAPZB, CNN2, CORO1C, FLNA, FLNB, KIF5B, LASP1, LIMA1, MAPRE1, MSN, MYH9, MYL9, MYO1C, PALLD, PCGF5, PDLIM5, RNF19A, SORBS1, STK38L, TPM1, TPM2, TPM4, UTRN, VASP, ANXA1, LATS2, MAP3K11, PRC1, VIM, WIPF1	ACTR1A, ACTR3, AURKA, NEDD9, CDC42EP3, CTTNBP2NL, FSCN1	CAPZA1, CENPF, CEP57, CACNA1C, CLIP1, FARP1, CDC16, TOP2A, APPBP2, ALS2, LRRFIP1, CEP250, SMTN, PPP4R2, SHROOM3, SHROOM1, SYNPO, STOM, CALD1
PROTEIN_KINASE_ACTIVITY	2.30372e-07	33	ns	18	0.000189648	26	0.0199409	7	ns	11	ACVR1, CDC42BPA, CHEK2, CRIM1, CSNK1G2, DAPK3, EGFR, IGF1R, ILK, LIMK1, MAP2K3, MAP3K8, MAPK1, MAPK14, PLK3, PRKD1, ROCK2, ROR1, SGK1, SMG1, STK38L, TRIO, CAMKK2, DYRK1A, LATS2, MAP3K11, MAP4K3, OXSR1, PDPK1, ROR2, TNK2, TRIB1, XRCC6BP1	HIPK3, SIK3, FLT1, IGF1R, CRIM1, MAP4K3, NRP2, SIK1, LIMK2, TGFBR2, TNIK, TRIO, CSNK1A1, DDR1, EGFR, FGFR1, TRIB1, PRKD1	ACVR1, CDC42BPA, CHEK2, CSNK1G2, DAPK3, ILK, LIMK1, MAP2K3, MAP3K8, MAPK1, MAPK14, PLK3, ROCK2, ROR1, SGK1, SMG1, STK38L, CAMKK2, DYRK1A, LATS2, MAP3K11, OXSR1, PDPK1, ROR2, TNK2, XRCC6BP1	CRIM1, EGFR, IGF1R, PRKD1, TRIO, MAP4K3, TRIB1	HIPK3, SIK3, FLT1, NRP2, SIK1, LIMK2, TGFBR2, TNIK, CSNK1A1, DDR1, FGFR1
TRANSFERASE_ACTIVITY_TRANSFERRING_PHOSPHORUS_CONTAINING_GROUPS	2.7647e-07	42	ns	26	0.000122028	34	ns	8	ns	18	ACVR1, CDC42BPA, CHEK2, CRIM1, CSNK1G2, CTDP1, DAPK3, EGFR, IGF1R, ILK, LIMK1, MAP2K3, MAP3K8, MAPK1, MAPK14, PLK3, PRKD1, REV3L, ROCK2, ROR1, SGK1, SGMS1, SMG1, STK38L, TJP2, TRIO, UGP2, CAMKK2, DYRK1A, GALK1, LATS2, MAP3K11, MAP4K3, MED21, OXSR1, PDPK1, PIK3CB, PRIM2, ROR2, TNK2, TRIB1, XRCC6BP1	POLR3C, HIPK3, SIK3, FLT1, IGF1R, CRIM1, MAP4K3, PIGF, NRP2, DTYMK, SIK1, LIMK2, TGFBR2, TNIK, PIK3CA, DLG1, TRIO, CSNK1A1, DDR1, PRIM2, EGFR, FGFR1, TRIB1, PIK3C3, PIK3C2A, PRKD1	ACVR1, CDC42BPA, CHEK2, CSNK1G2, CTDP1, DAPK3, ILK, LIMK1, MAP2K3, MAP3K8, MAPK1, MAPK14, PLK3, REV3L, ROCK2, ROR1, SGK1, SGMS1, SMG1, STK38L, TJP2, UGP2, CAMKK2, DYRK1A, GALK1, LATS2, MAP3K11, MED21, OXSR1, PDPK1, PIK3CB, ROR2, TNK2, XRCC6BP1	CRIM1, EGFR, IGF1R, PRKD1, TRIO, MAP4K3, PRIM2, TRIB1	POLR3C, HIPK3, SIK3, FLT1, PIGF, NRP2, DTYMK, SIK1, LIMK2, TGFBR2, TNIK, PIK3CA, DLG1, CSNK1A1, DDR1, FGFR1, PIK3C3, PIK3C2A
CYTOSKELETON_ORGANIZATION_AND_BIOGENESIS	3.95185e-07	27	ns	11	6.73488e-07	25	ns	2	ns	9	ARPC4, ARPC5, BCAR1, CDC42BPA, CFL1, CNN2, DSTN, FLNA, FLNB, KIF5B, LASP1, LIMA1, LIMK1, MAPRE1, MYH9, MYO1E, RND3, RNF19A, SORBS1, CRK, FSCN1, GHRL, MAP3K11, PDPK1, PRC1, WIPF1, YKT6	CXCL12, RND3, CEP250, NCK1, OPA1, DLG1, SHROOM1, RAC1, DNAJB6, FSCN1, NEXN	ARPC4, ARPC5, BCAR1, CDC42BPA, CFL1, CNN2, DSTN, FLNA, FLNB, KIF5B, LASP1, LIMA1, LIMK1, MAPRE1, MYH9, MYO1E, RNF19A, SORBS1, CRK, GHRL, MAP3K11, PDPK1, PRC1, WIPF1, YKT6	RND3, FSCN1	CXCL12, CEP250, NCK1, OPA1, DLG1, SHROOM1, RAC1, DNAJB6, NEXN
NON_MEMBRANE_BOUND_ORGANELLE	7.26821e-07	51	ns	37	0.000463302	41	0.0264363	10	ns	27	ACTB, ACTG1, ACTR1A, ACTR3, ARPC2, ARPC4, ARPC5, AURKA, CAPZB, CNN2, CORO1C, FLNA, FLNB, JUNB, KIF5B, KRR1, LASP1, LIMA1, MAPRE1, MSN, MYH9, MYL9, MYO1C, NEDD9, PALLD, PCGF5, PDLIM5, RNF19A, RRBP1, SORBS1, STK38L, TPM1, TPM2, TPM4, UTRN, VASP, ANXA1, CDC42EP3, CTTNBP2NL, FSCN1, JUN, LATS2, MAP3K11, MRPL51, PNMA1, PRC1, RPA1, SERP1, TMPO, VIM, WIPF1	JUN, CAPZA1, CTTNBP2NL, CENPF, DDX21, RPP30, ACTR1A, CDCA5, CEP57, CACNA1C, KRR1, CLIP1, FARP1, CDC16, TERF2, TOP2A, APPBP2, CDC42EP3, ACTR3, ALS2, LRRFIP1, CEP250, AURKA, SMTN, RPL3, PPP4R2, SERP1, BCL6, RBPJ, SHROOM3, SHROOM1, SYNPO, RPP40, NEDD9, STOM, CALD1, FSCN1	ACTB, ACTG1, ARPC2, ARPC4, ARPC5, CAPZB, CNN2, CORO1C, FLNA, FLNB, JUNB, KIF5B, LASP1, LIMA1, MAPRE1, MSN, MYH9, MYL9, MYO1C, PALLD, PCGF5, PDLIM5, RNF19A, RRBP1, SORBS1, STK38L, TPM1, TPM2, TPM4, UTRN, VASP, ANXA1, LATS2, MAP3K11, MRPL51, PNMA1, PRC1, RPA1, TMPO, VIM, WIPF1	ACTR1A, ACTR3, AURKA, KRR1, NEDD9, CDC42EP3, CTTNBP2NL, FSCN1, JUN, SERP1	CAPZA1, CENPF, DDX21, RPP30, CDCA5, CEP57, CACNA1C, CLIP1, FARP1, CDC16, TERF2, TOP2A, APPBP2, ALS2, LRRFIP1, CEP250, SMTN, RPL3, PPP4R2, BCL6, RBPJ, SHROOM3, SHROOM1, SYNPO, RPP40, STOM, CALD1
INTRACELLULAR_NON_MEMBRANE_BOUND_ORGANELLE	7.26821e-07	51	ns	37	0.000463302	41	0.0264363	10	ns	27	ACTB, ACTG1, ACTR1A, ACTR3, ARPC2, ARPC4, ARPC5, AURKA, CAPZB, CNN2, CORO1C, FLNA, FLNB, JUNB, KIF5B, KRR1, LASP1, LIMA1, MAPRE1, MSN, MYH9, MYL9, MYO1C, NEDD9, PALLD, PCGF5, PDLIM5, RNF19A, RRBP1, SORBS1, STK38L, TPM1, TPM2, TPM4, UTRN, VASP, ANXA1, CDC42EP3, CTTNBP2NL, FSCN1, JUN, LATS2, MAP3K11, MRPL51, PNMA1, PRC1, RPA1, SERP1, TMPO, VIM, WIPF1	JUN, CAPZA1, CTTNBP2NL, CENPF, DDX21, RPP30, ACTR1A, CDCA5, CEP57, CACNA1C, KRR1, CLIP1, FARP1, CDC16, TERF2, TOP2A, APPBP2, CDC42EP3, ACTR3, ALS2, LRRFIP1, CEP250, AURKA, SMTN, RPL3, PPP4R2, SERP1, BCL6, RBPJ, SHROOM3, SHROOM1, SYNPO, RPP40, NEDD9, STOM, CALD1, FSCN1	ACTB, ACTG1, ARPC2, ARPC4, ARPC5, CAPZB, CNN2, CORO1C, FLNA, FLNB, JUNB, KIF5B, LASP1, LIMA1, MAPRE1, MSN, MYH9, MYL9, MYO1C, PALLD, PCGF5, PDLIM5, RNF19A, RRBP1, SORBS1, STK38L, TPM1, TPM2, TPM4, UTRN, VASP, ANXA1, LATS2, MAP3K11, MRPL51, PNMA1, PRC1, RPA1, TMPO, VIM, WIPF1	ACTR1A, ACTR3, AURKA, KRR1, NEDD9, CDC42EP3, CTTNBP2NL, FSCN1, JUN, SERP1	CAPZA1, CENPF, DDX21, RPP30, CDCA5, CEP57, CACNA1C, CLIP1, FARP1, CDC16, TERF2, TOP2A, APPBP2, ALS2, LRRFIP1, CEP250, SMTN, RPL3, PPP4R2, BCL6, RBPJ, SHROOM3, SHROOM1, SYNPO, RPP40, STOM, CALD1
POST_TRANSLATIONAL_PROTEIN_MODIFICATION	7.56229e-07	44	ns	32	0.00414821	33	0.000389914	11	ns	21	ACVR1, AURKA, BCL10, CDC42BPA, CSNK1G2, CTDP1, DAPK3, DUSP5, DUSP6, EGFR, IGF1R, ILK, LIMK1, MAP3K8, PCNP, PLK3, PPP2R3A, PRKD1, PTPLA, QSOX1, RNF11, ROCK2, SGK1, SMG1, STK38L, TPST2, ANXA1, CAMKK2, CBL, CDK17, CREBBP, DYRK1A, ERC1, F2R, LATS2, MAP3K11, MAP4K3, OXSR1, PDPK1, PRKAA1, PTPN14, TNK1, TNK2, TRIB1	PIGK, USP33, PTPN14, GTPBP4, NMT2, PTPLA, HIPK3, PTPRJ, CCND1, SIK3, DUSP6, ADAM10, PTPN9, MEX3B, IGF1R, CREBBP, LCMT1, PTPN2, MAP4K3, AURKA, SIK1, UBE2E2, IL12A, NDUFS4, F2R, CSNK1A1, SIRT5, IGFBP3, EGFR, TPST1, TRIB1, PRKD1	ACVR1, BCL10, CDC42BPA, CSNK1G2, CTDP1, DAPK3, DUSP5, ILK, LIMK1, MAP3K8, PCNP, PLK3, PPP2R3A, QSOX1, RNF11, ROCK2, SGK1, SMG1, STK38L, TPST2, ANXA1, CAMKK2, CBL, CDK17, DYRK1A, ERC1, LATS2, MAP3K11, OXSR1, PDPK1, PRKAA1, TNK1, TNK2	AURKA, DUSP6, EGFR, IGF1R, PRKD1, PTPLA, CREBBP, F2R, MAP4K3, PTPN14, TRIB1	PIGK, USP33, GTPBP4, NMT2, HIPK3, PTPRJ, CCND1, SIK3, ADAM10, PTPN9, MEX3B, LCMT1, PTPN2, SIK1, UBE2E2, IL12A, NDUFS4, CSNK1A1, SIRT5, IGFBP3, TPST1
PHOSPHOTRANSFERASE_ACTIVITY_ALCOHOL_GROUP_AS_ACCEPTOR	1.3988e-06	35	ns	21	0.000490107	28	ns	7	ns	14	ACVR1, CDC42BPA, CHEK2, CRIM1, CSNK1G2, DAPK3, EGFR, IGF1R, ILK, LIMK1, MAP2K3, MAP3K8, MAPK1, MAPK14, PLK3, PRKD1, ROCK2, ROR1, SGK1, SMG1, STK38L, TRIO, CAMKK2, DYRK1A, GALK1, LATS2, MAP3K11, MAP4K3, OXSR1, PDPK1, PIK3CB, ROR2, TNK2, TRIB1, XRCC6BP1	HIPK3, SIK3, FLT1, IGF1R, CRIM1, MAP4K3, NRP2, SIK1, LIMK2, TGFBR2, TNIK, PIK3CA, TRIO, CSNK1A1, DDR1, EGFR, FGFR1, TRIB1, PIK3C3, PIK3C2A, PRKD1	ACVR1, CDC42BPA, CHEK2, CSNK1G2, DAPK3, ILK, LIMK1, MAP2K3, MAP3K8, MAPK1, MAPK14, PLK3, ROCK2, ROR1, SGK1, SMG1, STK38L, CAMKK2, DYRK1A, GALK1, LATS2, MAP3K11, OXSR1, PDPK1, PIK3CB, ROR2, TNK2, XRCC6BP1	CRIM1, EGFR, IGF1R, PRKD1, TRIO, MAP4K3, TRIB1	HIPK3, SIK3, FLT1, NRP2, SIK1, LIMK2, TGFBR2, TNIK, PIK3CA, CSNK1A1, DDR1, FGFR1, PIK3C3, PIK3C2A
PHOSPHORYLATION	2.20276e-06	33	ns	20	0.00103074	26	0.0366125	7	ns	13	ACVR1, AURKA, BCL10, CDC42BPA, CDKN2C, CSNK1G2, DAPK3, EGFR, EREG, IGF1R, ILK, LIMK1, MAP3K8, PLK3, PRKD1, ROCK2, SGK1, SMG1, STK38L, CAMKK2, CDK17, DYRK1A, ERC1, F2R, LATS2, MAP3K11, MAP4K3, OXSR1, PDPK1, PRKAA1, TNK1, TNK2, TRIB1	GLMN, HIPK3, CCND1, SIK3, ADAM10, MEX3B, IGF1R, MAP4K3, AURKA, SIK1, IL12A, NDUFS4, F2R, CSNK1A1, INHBA, IGFBP3, EGFR, TRIB1, CDKN2B, PRKD1	ACVR1, BCL10, CDC42BPA, CDKN2C, CSNK1G2, DAPK3, EREG, ILK, LIMK1, MAP3K8, PLK3, ROCK2, SGK1, SMG1, STK38L, CAMKK2, CDK17, DYRK1A, ERC1, LATS2, MAP3K11, OXSR1, PDPK1, PRKAA1, TNK1, TNK2	AURKA, EGFR, IGF1R, PRKD1, F2R, MAP4K3, TRIB1	GLMN, HIPK3, CCND1, SIK3, ADAM10, MEX3B, SIK1, IL12A, NDUFS4, CSNK1A1, INHBA, IGFBP3, CDKN2B
SIGNAL_TRANSDUCTION	2.29833e-06	98	ns	79	0.000139227	84	ns	14	ns	65	ACVR1, ADAM9, ANKRD1, ANXA5, BCAR1, BCL10, BRE, CDC42BPA, CDC42SE2, CFL1, CHEK2, CORO1C, CREB1, CSNK1G2, DAPK3, DTNA, DUSP6, EGFR, EREG, FARP2, FLNA, FLNB, GADD45G, GPR176, GRK5, GRK6, IGF1R, KHDRBS1, LIMK1, MAP2K3, MAP2K4, MAPK1, MAPK14, NBN, NEDD9, NR4A1, OGT, PIP5K1A, PPAP2A, PRKAB2, PTGER4, RHEB, ROR1, RSU1, S1PR3, SH3GL1, SH3GL3, SHB, SORBS1, SRC, SRF, STAT3, STK38L, SUFU, TGFBR3, TRAF3IP2, …	EPHA2, DDAH1, RHOC, TNFSF4, RSU1, CXCL12, TCF7L2, ADM, PTPRJ, FADD, CEP57, NTF3, ZDHHC17, DUSP6, SOCS2, GIT2, FGF9, STK24, GAS6, SNX6, PTGER2, LTBP2, ADAM10, SMAD3, IGF1R, CDH13, AKAP10, IGFBP4, TOP2A, TXNL1, RHOB, CDC42EP3, MAP4K3, SOCS5, ALS2, CREB1, IRS1, GDF5, PTPN1, ADAMTS1, SIK1, PPARG, LIMD1, WNT5A, MAGI1, IL12A, SKIL, TNIK, FGF5, ANXA5, EDNRA, TRIO, LIFR, NDUFS4, ERBB2IP, F2R, F2RL1, NR3C…	ACVR1, ADAM9, BCAR1, BCL10, BRE, CDC42BPA, CDC42SE2, CFL1, CHEK2, CORO1C, CSNK1G2, DAPK3, DTNA, EREG, FARP2, FLNA, FLNB, GADD45G, GPR176, GRK5, GRK6, KHDRBS1, LIMK1, MAP2K3, MAP2K4, MAPK1, MAPK14, NBN, NR4A1, OGT, PIP5K1A, PPAP2A, PRKAB2, PTGER4, RHEB, ROR1, S1PR3, SH3GL1, SH3GL3, SHB, SORBS1, SRC, SRF, STAT3, STK38L, SUFU, TGFBR3, TRAF3IP2, TRAF5, VAV3, ZYX, ADORA2B, ANXA1, ARHGAP29, CAMKK2, CBL…	ANKRD1, ANXA5, CREB1, DUSP6, EGFR, IGF1R, NEDD9, RSU1, TRIO, CDC42EP3, F2R, MAP4K3, RHOB, SNX6	EPHA2, DDAH1, RHOC, TNFSF4, CXCL12, TCF7L2, ADM, PTPRJ, FADD, CEP57, NTF3, ZDHHC17, SOCS2, GIT2, FGF9, STK24, GAS6, PTGER2, LTBP2, ADAM10, SMAD3, CDH13, AKAP10, IGFBP4, TOP2A, TXNL1, SOCS5, ALS2, IRS1, GDF5, PTPN1, ADAMTS1, SIK1, PPARG, LIMD1, WNT5A, MAGI1, IL12A, SKIL, TNIK, FGF5, EDNRA, LIFR, NDUFS4, ERBB2IP, F2RL1, NR3C1, ADRB2, ADRA1B, EDN1, CITED2, RAC1, INHBA, HUS1, GNG11, STC1, FGFR1, SFRP…
ACTIN_FILAMENT_BASED_PROCESS	2.59567e-06	19	ns	7	1.45459e-05	17	ns	2	ns	5	ARPC4, ARPC5, BCAR1, CDC42BPA, CFL1, DSTN, FLNA, FLNB, LIMA1, LIMK1, MYH9, MYO1E, RND3, SORBS1, CRK, FSCN1, GHRL, PDPK1, WIPF1	CXCL12, RND3, NCK1, DLG1, SHROOM1, RAC1, FSCN1	ARPC4, ARPC5, BCAR1, CDC42BPA, CFL1, DSTN, FLNA, FLNB, LIMA1, LIMK1, MYH9, MYO1E, SORBS1, CRK, GHRL, PDPK1, WIPF1	RND3, FSCN1	CXCL12, NCK1, DLG1, SHROOM1, RAC1
ACTIN_CYTOSKELETON_ORGANIZATION_AND_BIOGENESIS	3.109e-06	18	ns	7	2.09751e-05	16	ns	2	ns	5	ARPC4, ARPC5, BCAR1, CDC42BPA, CFL1, DSTN, FLNA, FLNB, LIMA1, LIMK1, MYH9, RND3, SORBS1, CRK, FSCN1, GHRL, PDPK1, WIPF1	CXCL12, RND3, NCK1, DLG1, SHROOM1, RAC1, FSCN1	ARPC4, ARPC5, BCAR1, CDC42BPA, CFL1, DSTN, FLNA, FLNB, LIMA1, LIMK1, MYH9, SORBS1, CRK, GHRL, PDPK1, WIPF1	RND3, FSCN1	CXCL12, NCK1, DLG1, SHROOM1, RAC1
CYTOPLASM	4.77659e-06	118	ns	94	1.32397e-05	106	ns	12	ns	82	ACTB, ACTN4, ANXA5, ARPC5, ATXN1, B4GALT1, BCAR1, BCL10, BCL2, BRE, CALU, CDKN2C, CFL1, DARS, DUSP6, EGFR, ETF1, EXOC4, EXOC5, FARP2, FLNA, GBF1, GRK5, KIF5B, LASP1, LIMK1, MAP3K8, MAPK14, MAPRE1, MBNL1, MSRB3, MTHFD1, MYH9, MYL9, MYO1C, NDUFS1, NEDD9, OAT, OGT, OXCT1, PCGF5, PDHA1, PDLIM5, PPIB, PRKD1, QSOX1, RAB21, RNF19A, ROR1, RRBP1, RTN4, SDPR, SERTAD2, SGCD, SGMS1, SH3BGRL, SLMAP, SMG1, STA…	ERRFI1, NECAP2, NRD1, DHCR24, SGIP1, PIGK, USP33, STX6, IPO9, TIMM17A, CENPF, GTPBP4, SVIL, HPS1, ZRANB1, CDCA5, ME3, CEP57, PAFAH1B2, ARCN1, PRICKLE1, COPZ1, DUSP6, CLIP1, LMO7, CDC16, NFKBIA, SNX6, NPC2, BDKRB1, COPS2, ADAM10, CREBBP, CDH13, TOP2A, EIF1, TXNL1, SPINT2, PIGF, ALS2, FN1, IRS1, LRRFIP1, GINS1, DYNLRB1, CEP250, SIK1, LIMK2, SMCR7L, ST13, SLC25A17, ATXN10, GALNTL2, DPH3, PPP4R2, SNX…	ACTB, ACTN4, ARPC5, ATXN1, B4GALT1, BCAR1, BCL10, BCL2, BRE, CALU, CDKN2C, CFL1, DARS, ETF1, EXOC4, EXOC5, FARP2, FLNA, GBF1, GRK5, KIF5B, LASP1, LIMK1, MAP3K8, MAPK14, MAPRE1, MBNL1, MSRB3, MTHFD1, MYH9, MYL9, MYO1C, NDUFS1, OAT, OGT, OXCT1, PCGF5, PDHA1, PDLIM5, PPIB, QSOX1, RAB21, RNF19A, ROR1, RRBP1, RTN4, SDPR, SERTAD2, SGCD, SGMS1, SH3BGRL, SLMAP, SMG1, STAT3, STK38L, SYN3, TPM1, TPM2, TPM4…	ANXA5, DUSP6, EGFR, NEDD9, PRKD1, CAV1, CREBBP, ERRFI1, F2R, SERP1, SNX6, TRIB1	NECAP2, NRD1, DHCR24, SGIP1, PIGK, USP33, STX6, IPO9, TIMM17A, CENPF, GTPBP4, SVIL, HPS1, ZRANB1, CDCA5, ME3, CEP57, PAFAH1B2, ARCN1, PRICKLE1, COPZ1, CLIP1, LMO7, CDC16, NFKBIA, NPC2, BDKRB1, COPS2, ADAM10, CDH13, TOP2A, EIF1, TXNL1, SPINT2, PIGF, ALS2, FN1, IRS1, LRRFIP1, GINS1, DYNLRB1, CEP250, SIK1, LIMK2, SMCR7L, ST13, SLC25A17, ATXN10, GALNTL2, DPH3, PPP4R2, SNX4, PCCB, IGF2BP2, OPA1, PHF17…
KINASE_ACTIVITY	6.21121e-06	36	ns	23	0.00127447	29	ns	7	ns	16	ACVR1, CDC42BPA, CHEK2, CRIM1, CSNK1G2, DAPK3, EGFR, IGF1R, ILK, LIMK1, MAP2K3, MAP3K8, MAPK1, MAPK14, PLK3, PRKD1, ROCK2, ROR1, SGK1, SMG1, STK38L, TJP2, TRIO, CAMKK2, DYRK1A, GALK1, LATS2, MAP3K11, MAP4K3, OXSR1, PDPK1, PIK3CB, ROR2, TNK2, TRIB1, XRCC6BP1	HIPK3, SIK3, FLT1, IGF1R, CRIM1, MAP4K3, NRP2, DTYMK, SIK1, LIMK2, TGFBR2, TNIK, PIK3CA, DLG1, TRIO, CSNK1A1, DDR1, EGFR, FGFR1, TRIB1, PIK3C3, PIK3C2A, PRKD1	ACVR1, CDC42BPA, CHEK2, CSNK1G2, DAPK3, ILK, LIMK1, MAP2K3, MAP3K8, MAPK1, MAPK14, PLK3, ROCK2, ROR1, SGK1, SMG1, STK38L, TJP2, CAMKK2, DYRK1A, GALK1, LATS2, MAP3K11, OXSR1, PDPK1, PIK3CB, ROR2, TNK2, XRCC6BP1	CRIM1, EGFR, IGF1R, PRKD1, TRIO, MAP4K3, TRIB1	HIPK3, SIK3, FLT1, NRP2, DTYMK, SIK1, LIMK2, TGFBR2, TNIK, PIK3CA, DLG1, CSNK1A1, DDR1, FGFR1, PIK3C3, PIK3C2A
PROTEIN_METABOLIC_PROCESS	6.42665e-06	80	ns	68	0.000861632	67	ns	13	ns	55	ACVR1, AURKA, BAG2, BCL10, CDC42BPA, CHST11, CSNK1G2, CTDP1, DAPK3, DARS, DUSP5, DUSP6, EGFR, EREG, ETF1, IGF1R, ILK, LIMA1, LIMK1, MAP3K8, MAPRE1, MPDU1, MSRB3, MYH9, OGT, PCNP, PICALM, PLK3, PPP2R3A, PRKD1, PTPLA, QSOX1, RNF11, ROCK2, RRBP1, SEPHS1, SGK1, SMG1, SRC, STK38L, SUFU, TLN1, TPST2, VCL, ANXA1, ARIH1, CAMKK2, CBL, CDK17, CREBBP, DYRK1A, EIF4A3, EIF4H, ERC1, F2R, FAF1, FAS, GHRL, HPS4,…	PIGK, USP33, GLMN, CAPZA1, B3GALT2, PTPN14, GALNT2, GTPBP4, NMT2, PTPLA, CXCL12, RPL27A, HIPK3, PTPRJ, CCND1, CASP4, SIK3, CD9, OLR1, GALNT6, DUSP6, ADAM10, SMAD3, PTPN9, MEX3B, IGF1R, CREBBP, LCMT1, DPH1, GJD3, EIF1, PTPN2, MAP4K3, PIGF, AURKA, SIK1, RPL3, ST13, DPH3, UBE2E2, PPP4R2, NCK1, SERP1, IL12A, IGF2BP2, RPL37, NDUFS4, F2R, ADRB2, CSNK1A1, NDST1, SIRT5, HFE, RAC1, INHBA, IGFBP3, EGFR, TP…	ACVR1, BAG2, BCL10, CDC42BPA, CHST11, CSNK1G2, CTDP1, DAPK3, DARS, DUSP5, EREG, ETF1, ILK, LIMA1, LIMK1, MAP3K8, MAPRE1, MPDU1, MSRB3, MYH9, OGT, PCNP, PICALM, PLK3, PPP2R3A, QSOX1, RNF11, ROCK2, RRBP1, SEPHS1, SGK1, SMG1, SRC, STK38L, SUFU, TPST2, VCL, ANXA1, ARIH1, CAMKK2, CBL, CDK17, DYRK1A, EIF4A3, EIF4H, ERC1, FAF1, FAS, GHRL, HPS4, LATS2, LOX, MAP3K11, MMP9, MRPL51, MRPS7, OXSR1, PDIA6, PDP…	AURKA, DUSP6, EGFR, IGF1R, PRKD1, PTPLA, TLN1, CREBBP, F2R, MAP4K3, PTPN14, SERP1, TRIB1	PIGK, USP33, GLMN, CAPZA1, B3GALT2, GALNT2, GTPBP4, NMT2, CXCL12, RPL27A, HIPK3, PTPRJ, CCND1, CASP4, SIK3, CD9, OLR1, GALNT6, ADAM10, SMAD3, PTPN9, MEX3B, LCMT1, DPH1, GJD3, EIF1, PTPN2, PIGF, SIK1, RPL3, ST13, DPH3, UBE2E2, PPP4R2, NCK1, IL12A, IGF2BP2, RPL37, NDUFS4, ADRB2, CSNK1A1, NDST1, SIRT5, HFE, RAC1, INHBA, IGFBP3, TPST1, PLOD3, ACHE, DNAJB6, COPS5, EXT1, PIGO, STOM
PROTEIN_AMINO_ACID_PHOSPHORYLATION	6.88351e-06	30	ns	17	0.00450946	23	0.0160635	7	ns	10	ACVR1, AURKA, CDC42BPA, CSNK1G2, DAPK3, EGFR, IGF1R, ILK, LIMK1, MAP3K8, PLK3, PRKD1, ROCK2, SGK1, SMG1, STK38L, CAMKK2, CDK17, DYRK1A, ERC1, F2R, LATS2, MAP3K11, MAP4K3, OXSR1, PDPK1, PRKAA1, TNK1, TNK2, TRIB1	HIPK3, CCND1, SIK3, ADAM10, MEX3B, IGF1R, MAP4K3, AURKA, SIK1, IL12A, NDUFS4, F2R, CSNK1A1, IGFBP3, EGFR, TRIB1, PRKD1	ACVR1, CDC42BPA, CSNK1G2, DAPK3, ILK, LIMK1, MAP3K8, PLK3, ROCK2, SGK1, SMG1, STK38L, CAMKK2, CDK17, DYRK1A, ERC1, LATS2, MAP3K11, OXSR1, PDPK1, PRKAA1, TNK1, TNK2	AURKA, EGFR, IGF1R, PRKD1, F2R, MAP4K3, TRIB1	HIPK3, CCND1, SIK3, ADAM10, MEX3B, SIK1, IL12A, NDUFS4, CSNK1A1, IGFBP3
CELLULAR_MACROMOLECULE_METABOLIC_PROCESS	9.36911e-06	75	ns	62	0.000925214	63	ns	12	ns	50	ACVR1, AURKA, BAG2, BCL10, CDC42BPA, CHST11, CSNK1G2, CTDP1, DAPK3, DARS, DSTN, DUSP5, DUSP6, EGFR, EREG, ETF1, IGF1R, ILK, LIMA1, LIMK1, MAP3K8, MAPRE1, MPDU1, MSRB3, MYH9, OGT, PCNP, PLK3, PPP2R3A, PRKD1, PTPLA, QSOX1, RNF11, ROCK2, RRBP1, SEPHS1, SGK1, SMG1, SRC, STK38L, SUFU, TPST2, ANXA1, ARIH1, CAMKK2, CBL, CDK17, CREBBP, DYRK1A, EIF4A3, EIF4H, ERC1, F2R, GHRL, HPS4, LATS2, LOX, MAP3K11, MA…	PIGK, USP33, GLMN, B3GALT2, PTPN14, GALNT2, GTPBP4, NMT2, PTPLA, CXCL12, RPL27A, HIPK3, PTPRJ, CCND1, CASP4, SIK3, OLR1, GALNT6, DUSP6, ADAM10, SMAD3, PTPN9, MEX3B, IGF1R, CREBBP, LCMT1, DPH1, EIF1, PTPN2, MAP4K3, PIGF, AURKA, SIK1, RPL3, ST13, DPH3, UBE2E2, PPP4R2, NCK1, SERP1, IL12A, IGF2BP2, RPL37, NDUFS4, F2R, ADRB2, CSNK1A1, NDST1, SIRT5, RAC1, INHBA, IGFBP3, EGFR, TPST1, PLOD3, ACHE, DNAJB6…	ACVR1, BAG2, BCL10, CDC42BPA, CHST11, CSNK1G2, CTDP1, DAPK3, DARS, DSTN, DUSP5, EREG, ETF1, ILK, LIMA1, LIMK1, MAP3K8, MAPRE1, MPDU1, MSRB3, MYH9, OGT, PCNP, PLK3, PPP2R3A, QSOX1, RNF11, ROCK2, RRBP1, SEPHS1, SGK1, SMG1, SRC, STK38L, SUFU, TPST2, ANXA1, ARIH1, CAMKK2, CBL, CDK17, DYRK1A, EIF4A3, EIF4H, ERC1, GHRL, HPS4, LATS2, LOX, MAP3K11, MMP9, MRPL51, MRPS7, OXSR1, PDIA6, PDPK1, PLAU, PRKAA1, …	AURKA, DUSP6, EGFR, IGF1R, PRKD1, PTPLA, CREBBP, F2R, MAP4K3, PTPN14, SERP1, TRIB1	PIGK, USP33, GLMN, B3GALT2, GALNT2, GTPBP4, NMT2, CXCL12, RPL27A, HIPK3, PTPRJ, CCND1, CASP4, SIK3, OLR1, GALNT6, ADAM10, SMAD3, PTPN9, MEX3B, LCMT1, DPH1, EIF1, PTPN2, PIGF, SIK1, RPL3, ST13, DPH3, UBE2E2, PPP4R2, NCK1, IL12A, IGF2BP2, RPL37, NDUFS4, ADRB2, CSNK1A1, NDST1, SIRT5, RAC1, INHBA, IGFBP3, TPST1, PLOD3, ACHE, DNAJB6, COPS5, EXT1, PIGO
CYTOSKELETAL_PART	9.71742e-06	26	ns	16	0.000279698	22	ns	4	ns	12	ACTR1A, ACTR3, ARPC2, ARPC4, ARPC5, AURKA, CAPZB, KIF5B, LASP1, LIMA1, MAPRE1, MYH9, MYL9, MYO1C, NEDD9, PALLD, PCGF5, RNF19A, SORBS1, TPM1, TPM2, TPM4, LATS2, MAP3K11, PRC1, VIM	CAPZA1, CENPF, ACTR1A, CEP57, CACNA1C, CLIP1, CDC16, TOP2A, APPBP2, ACTR3, ALS2, CEP250, AURKA, PPP4R2, SHROOM1, NEDD9	ARPC2, ARPC4, ARPC5, CAPZB, KIF5B, LASP1, LIMA1, MAPRE1, MYH9, MYL9, MYO1C, PALLD, PCGF5, RNF19A, SORBS1, TPM1, TPM2, TPM4, LATS2, MAP3K11, PRC1, VIM	ACTR1A, ACTR3, AURKA, NEDD9	CAPZA1, CENPF, CEP57, CACNA1C, CLIP1, CDC16, TOP2A, APPBP2, ALS2, CEP250, PPP4R2, SHROOM1
TRANSCRIPTION_FACTOR_BINDING	1.07463e-05	31	ns	16	0.000454012	26	ns	4	ns	11	ATF3, BCL10, CREB1, FLNA, FOSB, JUNB, KLF7, NBN, NFIL3, PRRX1, RELB, RNF19A, SRF, STAT3, SUFU, TGFB1I1, YAF2, CBX4, CREBBP, DTX1, ELK4, FAF1, HDAC4, MAML2, MED21, PAWR, PLRG1, SAP18, TFB2M, TRERF1, YWHAZ	ENO1, CENPF, PAWR, NFKBIA, CREBBP, NCOR1, PPP1R13L, KLF7, CREB1, SKIL, TRERF1, JAZF1, COPS5, MSC, MED30, TLE1	ATF3, BCL10, FLNA, FOSB, JUNB, NBN, NFIL3, PRRX1, RELB, RNF19A, SRF, STAT3, SUFU, TGFB1I1, YAF2, CBX4, DTX1, ELK4, FAF1, HDAC4, MAML2, MED21, PLRG1, SAP18, TFB2M, YWHAZ	CREB1, KLF7, CREBBP, TRERF1	ENO1, CENPF, NFKBIA, NCOR1, PPP1R13L, SKIL, JAZF1, COPS5, MSC, MED30, TLE1
BIOPOLYMER_MODIFICATION	1.22694e-05	51	ns	41	0.0212857	39	0.00164321	12	ns	29	ACVR1, ATF7IP, AURKA, BCL10, CDC42BPA, CSNK1G2, CTDP1, DAPK3, DUSP5, DUSP6, EGFR, GATAD2A, IGF1R, ILK, LIMK1, MAP3K8, MPDU1, OGT, PCNP, PLK3, PPP2R3A, PRKD1, PTPLA, QSOX1, RNF11, ROCK2, SEPHS1, SGK1, SMG1, STK38L, TPST2, ANXA1, CAMKK2, CBL, CDK17, CREBBP, DYRK1A, ERC1, F2R, LATS2, LOX, MAP3K11, MAP4K3, OXSR1, PDPK1, PRKAA1, PTPN14, SERP1, TNK1, TNK2, TRIB1	PIGK, USP33, B3GALT2, PTPN14, GALNT2, GTPBP4, NMT2, PTPLA, HIPK3, PTPRJ, CCND1, SIK3, GALNT6, DUSP6, ADAM10, PTPN9, MEX3B, IGF1R, CREBBP, LCMT1, PTPN2, MAP4K3, PIGF, AURKA, SIK1, DPH3, UBE2E2, PPP4R2, SERP1, IL12A, NDUFS4, F2R, CSNK1A1, SIRT5, IGFBP3, EGFR, TPST1, PLOD3, TRIB1, PIGO, PRKD1	ACVR1, ATF7IP, BCL10, CDC42BPA, CSNK1G2, CTDP1, DAPK3, DUSP5, GATAD2A, ILK, LIMK1, MAP3K8, MPDU1, OGT, PCNP, PLK3, PPP2R3A, QSOX1, RNF11, ROCK2, SEPHS1, SGK1, SMG1, STK38L, TPST2, ANXA1, CAMKK2, CBL, CDK17, DYRK1A, ERC1, LATS2, LOX, MAP3K11, OXSR1, PDPK1, PRKAA1, TNK1, TNK2	AURKA, DUSP6, EGFR, IGF1R, PRKD1, PTPLA, CREBBP, F2R, MAP4K3, PTPN14, SERP1, TRIB1	PIGK, USP33, B3GALT2, GALNT2, GTPBP4, NMT2, HIPK3, PTPRJ, CCND1, SIK3, GALNT6, ADAM10, PTPN9, MEX3B, LCMT1, PTPN2, PIGF, SIK1, DPH3, UBE2E2, PPP4R2, IL12A, NDUFS4, CSNK1A1, SIRT5, IGFBP3, TPST1, PLOD3, PIGO
CELLULAR_PROTEIN_METABOLIC_PROCESS	2.77407e-05	73	ns	62	0.00268531	61	ns	12	ns	50	ACVR1, AURKA, BAG2, BCL10, CDC42BPA, CHST11, CSNK1G2, CTDP1, DAPK3, DARS, DUSP5, DUSP6, EGFR, EREG, ETF1, IGF1R, ILK, LIMA1, LIMK1, MAP3K8, MAPRE1, MPDU1, MSRB3, MYH9, OGT, PCNP, PLK3, PPP2R3A, PRKD1, PTPLA, QSOX1, RNF11, ROCK2, RRBP1, SEPHS1, SGK1, SMG1, SRC, STK38L, SUFU, TPST2, ANXA1, ARIH1, CAMKK2, CBL, CDK17, CREBBP, DYRK1A, EIF4A3, EIF4H, ERC1, F2R, GHRL, HPS4, LATS2, LOX, MAP3K11, MAP4K3, …	PIGK, USP33, GLMN, B3GALT2, PTPN14, GALNT2, GTPBP4, NMT2, PTPLA, CXCL12, RPL27A, HIPK3, PTPRJ, CCND1, CASP4, SIK3, OLR1, GALNT6, DUSP6, ADAM10, SMAD3, PTPN9, MEX3B, IGF1R, CREBBP, LCMT1, DPH1, EIF1, PTPN2, MAP4K3, PIGF, AURKA, SIK1, RPL3, ST13, DPH3, UBE2E2, PPP4R2, NCK1, SERP1, IL12A, IGF2BP2, RPL37, NDUFS4, F2R, ADRB2, CSNK1A1, NDST1, SIRT5, RAC1, INHBA, IGFBP3, EGFR, TPST1, PLOD3, ACHE, DNAJB6…	ACVR1, BAG2, BCL10, CDC42BPA, CHST11, CSNK1G2, CTDP1, DAPK3, DARS, DUSP5, EREG, ETF1, ILK, LIMA1, LIMK1, MAP3K8, MAPRE1, MPDU1, MSRB3, MYH9, OGT, PCNP, PLK3, PPP2R3A, QSOX1, RNF11, ROCK2, RRBP1, SEPHS1, SGK1, SMG1, SRC, STK38L, SUFU, TPST2, ANXA1, ARIH1, CAMKK2, CBL, CDK17, DYRK1A, EIF4A3, EIF4H, ERC1, GHRL, HPS4, LATS2, LOX, MAP3K11, MMP9, MRPL51, MRPS7, OXSR1, PDIA6, PDPK1, PLAU, PRKAA1, SMURF2…	AURKA, DUSP6, EGFR, IGF1R, PRKD1, PTPLA, CREBBP, F2R, MAP4K3, PTPN14, SERP1, TRIB1	PIGK, USP33, GLMN, B3GALT2, GALNT2, GTPBP4, NMT2, CXCL12, RPL27A, HIPK3, PTPRJ, CCND1, CASP4, SIK3, OLR1, GALNT6, ADAM10, SMAD3, PTPN9, MEX3B, LCMT1, DPH1, EIF1, PTPN2, PIGF, SIK1, RPL3, ST13, DPH3, UBE2E2, PPP4R2, NCK1, IL12A, IGF2BP2, RPL37, NDUFS4, ADRB2, CSNK1A1, NDST1, SIRT5, RAC1, INHBA, IGFBP3, TPST1, PLOD3, ACHE, DNAJB6, COPS5, EXT1, PIGO
PROTEIN_SERINE_THREONINE_KINASE_ACTIVITY	3.02562e-05	24	ns	10	0.000255552	21	ns	3	ns	7	ACVR1, CDC42BPA, CHEK2, CSNK1G2, DAPK3, ILK, LIMK1, MAP3K8, MAPK1, MAPK14, PLK3, PRKD1, ROCK2, SGK1, SMG1, STK38L, TRIO, DYRK1A, LATS2, MAP3K11, MAP4K3, OXSR1, PDPK1, XRCC6BP1	HIPK3, SIK3, MAP4K3, SIK1, LIMK2, TGFBR2, TNIK, TRIO, CSNK1A1, PRKD1	ACVR1, CDC42BPA, CHEK2, CSNK1G2, DAPK3, ILK, LIMK1, MAP3K8, MAPK1, MAPK14, PLK3, ROCK2, SGK1, SMG1, STK38L, DYRK1A, LATS2, MAP3K11, OXSR1, PDPK1, XRCC6BP1	PRKD1, TRIO, MAP4K3	HIPK3, SIK3, SIK1, LIMK2, TGFBR2, TNIK, CSNK1A1
PROTEIN_MODIFICATION_PROCESS	3.66649e-05	49	ns	41	ns	37	0.00122872	12	ns	29	ACVR1, AURKA, BCL10, CDC42BPA, CSNK1G2, CTDP1, DAPK3, DUSP5, DUSP6, EGFR, IGF1R, ILK, LIMK1, MAP3K8, MPDU1, OGT, PCNP, PLK3, PPP2R3A, PRKD1, PTPLA, QSOX1, RNF11, ROCK2, SEPHS1, SGK1, SMG1, STK38L, TPST2, ANXA1, CAMKK2, CBL, CDK17, CREBBP, DYRK1A, ERC1, F2R, LATS2, LOX, MAP3K11, MAP4K3, OXSR1, PDPK1, PRKAA1, PTPN14, SERP1, TNK1, TNK2, TRIB1	PIGK, USP33, B3GALT2, PTPN14, GALNT2, GTPBP4, NMT2, PTPLA, HIPK3, PTPRJ, CCND1, SIK3, GALNT6, DUSP6, ADAM10, PTPN9, MEX3B, IGF1R, CREBBP, LCMT1, PTPN2, MAP4K3, PIGF, AURKA, SIK1, DPH3, UBE2E2, PPP4R2, SERP1, IL12A, NDUFS4, F2R, CSNK1A1, SIRT5, IGFBP3, EGFR, TPST1, PLOD3, TRIB1, PIGO, PRKD1	ACVR1, BCL10, CDC42BPA, CSNK1G2, CTDP1, DAPK3, DUSP5, ILK, LIMK1, MAP3K8, MPDU1, OGT, PCNP, PLK3, PPP2R3A, QSOX1, RNF11, ROCK2, SEPHS1, SGK1, SMG1, STK38L, TPST2, ANXA1, CAMKK2, CBL, CDK17, DYRK1A, ERC1, LATS2, LOX, MAP3K11, OXSR1, PDPK1, PRKAA1, TNK1, TNK2	AURKA, DUSP6, EGFR, IGF1R, PRKD1, PTPLA, CREBBP, F2R, MAP4K3, PTPN14, SERP1, TRIB1	PIGK, USP33, B3GALT2, GALNT2, GTPBP4, NMT2, HIPK3, PTPRJ, CCND1, SIK3, GALNT6, ADAM10, PTPN9, MEX3B, LCMT1, PTPN2, PIGF, SIK1, DPH3, UBE2E2, PPP4R2, IL12A, NDUFS4, CSNK1A1, SIRT5, IGFBP3, TPST1, PLOD3, PIGO
ACTIN_BINDING	0.000124425	13	ns	10	0.000224273	12	ns	1	ns	9	ACTN4, ARPC4, CAPZB, CNN2, EGFR, FLNA, LIMA1, MYH9, PDLIM5, SORBS1, VCL, CYFIP1, WIPF1	CAPZA1, SVIL, SMTN, SHROOM3, SHROOM1, SYNPO, EGFR, CALD1, COTL1, NEXN	ACTN4, ARPC4, CAPZB, CNN2, FLNA, LIMA1, MYH9, PDLIM5, SORBS1, VCL, CYFIP1, WIPF1	EGFR	CAPZA1, SVIL, SMTN, SHROOM3, SHROOM1, SYNPO, CALD1, COTL1, NEXN
CYTOSKELETAL_PROTEIN_BINDING	0.000484873	19	ns	14	0.00686193	16	ns	3	ns	11	ACTN1, ACTN4, ARPC4, CAPZB, CNN2, EGFR, FLNA, KIF5B, LIMA1, MAPRE1, MYH9, PALLD, PDLIM5, SORBS1, TLN1, VCL, CDC42EP3, CYFIP1, WIPF1	CAPZA1, SVIL, CLIP1, CDC42EP3, SMTN, DLG1, SHROOM3, SHROOM1, SYNPO, EGFR, TLN1, CALD1, COTL1, NEXN	ACTN1, ACTN4, ARPC4, CAPZB, CNN2, FLNA, KIF5B, LIMA1, MAPRE1, MYH9, PALLD, PDLIM5, SORBS1, VCL, CYFIP1, WIPF1	EGFR, TLN1, CDC42EP3	CAPZA1, SVIL, CLIP1, SMTN, DLG1, SHROOM3, SHROOM1, SYNPO, CALD1, COTL1, NEXN
PROTEIN_BINDING_BRIDGING	0.000659347	11	ns	2	0.000179638	11	ns	0	ns	2	ARPC4, GATAD2A, KHDRBS1, LASP1, SH3BGRL, SHB, SRC, VAV3, ANXA1, GRB14, GRB2	SOCS2, ST13	ARPC4, GATAD2A, KHDRBS1, LASP1, SH3BGRL, SHB, SRC, VAV3, ANXA1, GRB14, GRB2	-	SOCS2, ST13
ACTIN_FILAMENT_BINDING	0.000690156	7	ns	4	0.00462755	6	ns	1	ns	3	ACTN4, ARPC4, EGFR, FLNA, LIMA1, MYH9, CYFIP1	SVIL, SHROOM1, EGFR, NEXN	ACTN4, ARPC4, FLNA, LIMA1, MYH9, CYFIP1	EGFR	SVIL, SHROOM1, NEXN
PROTEIN_KINASE_CASCADE	0.00216988	26	ns	13	0.00804402	23	ns	3	ns	10	ADAM9, BCL10, DAPK3, DUSP6, FLNA, GADD45G, MAP2K4, MAPK14, SRC, STAT3, STK38L, TRAF3IP2, TRAF5, ADORA2B, CAMKK2, ECM1, ERC1, F2R, FAF1, FYN, GHRL, LATS2, MAP3K11, MAP4K3, OXSR1, PIK3CB	RHOC, FADD, ZDHHC17, DUSP6, SOCS2, MAP4K3, SIK1, IL12A, TNIK, F2R, ADRB2, ADRA1B, FGFR1	ADAM9, BCL10, DAPK3, FLNA, GADD45G, MAP2K4, MAPK14, SRC, STAT3, STK38L, TRAF3IP2, TRAF5, ADORA2B, CAMKK2, ECM1, ERC1, FAF1, FYN, GHRL, LATS2, MAP3K11, OXSR1, PIK3CB	DUSP6, F2R, MAP4K3	RHOC, FADD, ZDHHC17, SOCS2, SIK1, IL12A, TNIK, ADRB2, ADRA1B, FGFR1
REGULATION_OF_TRANSCRIPTION	0.00390454	39	ns	35	ns	31	ns	7	ns	27	ACVR1, ARID5B, ATF7IP, ATXN1, BCL10, CUX1, EREG, FLNA, FOSB, FOSL1, FOSL2, GATAD2A, HIVEP3, JUNB, KHDRBS1, KLF7, MAP2K3, PER1, RUNX2, SNAI2, STAT3, SUFU, TCEB1, YAF2, CAMKK2, CREBBP, CRK, ERC1, FOXF2, HDAC4, HIF1A, KLF9, MAML2, MED21, PAWR, PPARD, SAP18, SNX6, TRERF1	ENO1, POLR3C, CENPF, TCF7L2, TAF6L, PAWR, TBX3, SNX6, HIF1A, SMAD3, CHD2, CREBBP, VEZF1, TBX2, TCF4, FOSL2, KLF7, SMARCAL1, LRRFIP1, RUNX1, PPARG, LIMD1, BCL6, RBPJ, FST, SIRT5, PPARD, TRERF1, CITED2, JAZF1, CREB5, INHBA, MYC, TLE1, VDR	ACVR1, ARID5B, ATF7IP, ATXN1, BCL10, CUX1, EREG, FLNA, FOSB, FOSL1, GATAD2A, HIVEP3, JUNB, KHDRBS1, MAP2K3, PER1, RUNX2, SNAI2, STAT3, SUFU, TCEB1, YAF2, CAMKK2, CRK, ERC1, FOXF2, HDAC4, KLF9, MAML2, MED21, SAP18	FOSL2, KLF7, CREBBP, HIF1A, PPARD, SNX6, TRERF1	ENO1, POLR3C, CENPF, TCF7L2, TAF6L, TBX3, SMAD3, CHD2, VEZF1, TBX2, TCF4, SMARCAL1, LRRFIP1, RUNX1, PPARG, LIMD1, BCL6, RBPJ, FST, SIRT5, CITED2, JAZF1, CREB5, INHBA, MYC, TLE1, VDR
REGULATION_OF_METABOLIC_PROCESS	0.0040947	50	ns	49	ns	41	ns	8	ns	40	ACVR1, ARID5B, ATF7IP, ATXN1, BCL10, CDKN2C, CUX1, EGFR, EREG, ETF1, FLNA, FOSB, FOSL1, FOSL2, GATAD2A, HIVEP3, JUNB, KHDRBS1, KLF7, LIMA1, MAP2K3, MAPRE1, NBN, PER1, RUNX2, SNAI2, STAT3, SUFU, TCEB1, YAF2, CAMKK2, CREBBP, CRK, EIF4A3, EIF4H, ERC1, FAF1, FOXF2, GHRL, HDAC4, HIF1A, KLF9, MAML2, MED21, PAWR, PPARD, SAP18, SNX6, TNK2, TRERF1	ENO1, GLMN, POLR3C, CENPF, GTPBP4, CXCL12, TCF7L2, TAF6L, CCND1, PAWR, TBX3, SNX6, HIF1A, NPC2, SMAD3, CHD2, CREBBP, TERF2, EIF1, VEZF1, TBX2, TCF4, FOSL2, KLF7, SMARCAL1, LRRFIP1, RUNX1, PPARG, LIMD1, NCK1, IL12A, IGF2BP2, BCL6, RBPJ, FST, NDUFS4, SIRT5, PPARD, TRERF1, CITED2, JAZF1, CREB5, INHBA, IGFBP3, EGFR, MYC, CDKN2B, TLE1, VDR	ACVR1, ARID5B, ATF7IP, ATXN1, BCL10, CDKN2C, CUX1, EREG, ETF1, FLNA, FOSB, FOSL1, GATAD2A, HIVEP3, JUNB, KHDRBS1, LIMA1, MAP2K3, MAPRE1, NBN, PER1, RUNX2, SNAI2, STAT3, SUFU, TCEB1, YAF2, CAMKK2, CRK, EIF4A3, EIF4H, ERC1, FAF1, FOXF2, GHRL, HDAC4, KLF9, MAML2, MED21, SAP18, TNK2	EGFR, FOSL2, KLF7, CREBBP, HIF1A, PPARD, SNX6, TRERF1	ENO1, GLMN, POLR3C, CENPF, GTPBP4, CXCL12, TCF7L2, TAF6L, CCND1, TBX3, NPC2, SMAD3, CHD2, TERF2, EIF1, VEZF1, TBX2, TCF4, SMARCAL1, LRRFIP1, RUNX1, PPARG, LIMD1, NCK1, IL12A, IGF2BP2, BCL6, RBPJ, FST, NDUFS4, SIRT5, CITED2, JAZF1, CREB5, INHBA, IGFBP3, MYC, CDKN2B, TLE1, VDR
NEGATIVE_REGULATION_OF_DEVELOPMENTAL_PROCESS	0.00470478	20	ns	12	0.0105426	18	ns	2	ns	10	ACVR1, ANXA5, BCL10, BCL2, BIRC6, BRE, CFL1, EREG, IGF1R, RTN4, ANXA1, CBX4, DDAH2, DTX1, ERC1, FAS, GHRL, HDAC4, NPPB, YWHAZ	DHCR24, HIPK3, SOCS2, TBX3, IGF1R, CDH13, SERPINF1, SOCS5, OPA1, ANXA5, INHBA, SFRP1	ACVR1, BCL10, BCL2, BIRC6, BRE, CFL1, EREG, RTN4, ANXA1, CBX4, DDAH2, DTX1, ERC1, FAS, GHRL, HDAC4, NPPB, YWHAZ	ANXA5, IGF1R	DHCR24, HIPK3, SOCS2, TBX3, CDH13, SERPINF1, SOCS5, OPA1, INHBA, SFRP1
TRANSCRIPTION_REPRESSOR_ACTIVITY	0.00533613	16	ns	11	0.0217725	14	ns	1	ns	9	ARID5B, ATF3, ATXN1, GATAD2A, JUNB, KHDRBS1, NFIL3, RELB, SUFU, YAF2, CBX4, HDAC4, PAWR, PLRG1, PPARD, SAP18	ENO1, PAWR, TBX3, NCOR1, TBX2, PPP1R13L, SKIL, BCL6, PPARD, JAZF1, MSC	ARID5B, ATF3, ATXN1, GATAD2A, JUNB, KHDRBS1, NFIL3, RELB, SUFU, YAF2, CBX4, HDAC4, PLRG1, SAP18	PPARD	ENO1, TBX3, NCOR1, TBX2, PPP1R13L, SKIL, BCL6, JAZF1, MSC
REGULATION_OF_CELLULAR_METABOLIC_PROCESS	0.00607369	49	ns	49	ns	40	ns	8	ns	40	ACVR1, ARID5B, ATF7IP, ATXN1, BCL10, CDKN2C, CUX1, EGFR, EREG, ETF1, FLNA, FOSB, FOSL1, FOSL2, GATAD2A, HIVEP3, JUNB, KHDRBS1, KLF7, LIMA1, MAP2K3, MAPRE1, NBN, PER1, RUNX2, SNAI2, STAT3, SUFU, TCEB1, YAF2, CAMKK2, CREBBP, CRK, EIF4A3, EIF4H, ERC1, FOXF2, GHRL, HDAC4, HIF1A, KLF9, MAML2, MED21, PAWR, PPARD, SAP18, SNX6, TNK2, TRERF1	ENO1, GLMN, POLR3C, CENPF, GTPBP4, CXCL12, TCF7L2, TAF6L, CCND1, PAWR, TBX3, SNX6, HIF1A, NPC2, SMAD3, CHD2, CREBBP, TERF2, EIF1, VEZF1, TBX2, TCF4, FOSL2, KLF7, SMARCAL1, LRRFIP1, RUNX1, PPARG, LIMD1, NCK1, IL12A, IGF2BP2, BCL6, RBPJ, FST, NDUFS4, SIRT5, PPARD, TRERF1, CITED2, JAZF1, CREB5, INHBA, IGFBP3, EGFR, MYC, CDKN2B, TLE1, VDR	ACVR1, ARID5B, ATF7IP, ATXN1, BCL10, CDKN2C, CUX1, EREG, ETF1, FLNA, FOSB, FOSL1, GATAD2A, HIVEP3, JUNB, KHDRBS1, LIMA1, MAP2K3, MAPRE1, NBN, PER1, RUNX2, SNAI2, STAT3, SUFU, TCEB1, YAF2, CAMKK2, CRK, EIF4A3, EIF4H, ERC1, FOXF2, GHRL, HDAC4, KLF9, MAML2, MED21, SAP18, TNK2	EGFR, FOSL2, KLF7, CREBBP, HIF1A, PPARD, SNX6, TRERF1	ENO1, GLMN, POLR3C, CENPF, GTPBP4, CXCL12, TCF7L2, TAF6L, CCND1, TBX3, NPC2, SMAD3, CHD2, TERF2, EIF1, VEZF1, TBX2, TCF4, SMARCAL1, LRRFIP1, RUNX1, PPARG, LIMD1, NCK1, IL12A, IGF2BP2, BCL6, RBPJ, FST, NDUFS4, SIRT5, CITED2, JAZF1, CREB5, INHBA, IGFBP3, MYC, CDKN2B, TLE1, VDR
TRANSCRIPTION_COFACTOR_ACTIVITY	0.00795403	21	ns	12	ns	17	ns	3	ns	8	ATF3, BCL10, CREB1, JUNB, KLF7, NFIL3, PRRX1, RELB, SUFU, TGFB1I1, YAF2, CBX4, CREBBP, DTX1, ELK4, MAML2, MED21, PAWR, PLRG1, SAP18, TFB2M	ENO1, PAWR, CREBBP, NCOR1, PPP1R13L, KLF7, CREB1, SKIL, JAZF1, COPS5, MSC, MED30	ATF3, BCL10, JUNB, NFIL3, PRRX1, RELB, SUFU, TGFB1I1, YAF2, CBX4, DTX1, ELK4, MAML2, MED21, PLRG1, SAP18, TFB2M	CREB1, KLF7, CREBBP	ENO1, NCOR1, PPP1R13L, SKIL, JAZF1, COPS5, MSC, MED30
REGULATION_OF_GENE_EXPRESSION	0.0114829	43	ns	40	ns	35	ns	7	ns	32	ACVR1, ARID5B, ATF7IP, ATXN1, BCL10, CUX1, EREG, ETF1, FLNA, FOSB, FOSL1, FOSL2, GATAD2A, HIVEP3, JUNB, KHDRBS1, KLF7, MAP2K3, PER1, RUNX2, SNAI2, STAT3, SUFU, TCEB1, YAF2, CAMKK2, CREBBP, CRK, EIF4A3, EIF4H, ERC1, FOXF2, GHRL, HDAC4, HIF1A, KLF9, MAML2, MED21, PAWR, PPARD, SAP18, SNX6, TRERF1	ENO1, GLMN, POLR3C, CENPF, BMI1, TCF7L2, TAF6L, PAWR, TBX3, SNX6, HIF1A, SMAD3, CHD2, CREBBP, CDH13, EIF1, VEZF1, TBX2, TCF4, FOSL2, KLF7, SMARCAL1, LRRFIP1, RUNX1, PPARG, LIMD1, IGF2BP2, BCL6, RBPJ, FST, SIRT5, PPARD, TRERF1, CITED2, JAZF1, CREB5, INHBA, MYC, TLE1, VDR	ACVR1, ARID5B, ATF7IP, ATXN1, BCL10, CUX1, EREG, ETF1, FLNA, FOSB, FOSL1, GATAD2A, HIVEP3, JUNB, KHDRBS1, MAP2K3, PER1, RUNX2, SNAI2, STAT3, SUFU, TCEB1, YAF2, CAMKK2, CRK, EIF4A3, EIF4H, ERC1, FOXF2, GHRL, HDAC4, KLF9, MAML2, MED21, SAP18	FOSL2, KLF7, CREBBP, HIF1A, PPARD, SNX6, TRERF1	ENO1, GLMN, POLR3C, CENPF, BMI1, TCF7L2, TAF6L, TBX3, SMAD3, CHD2, CDH13, EIF1, VEZF1, TBX2, TCF4, SMARCAL1, LRRFIP1, RUNX1, PPARG, LIMD1, IGF2BP2, BCL6, RBPJ, FST, SIRT5, CITED2, JAZF1, CREB5, INHBA, MYC, TLE1, VDR
SH3_SH2_ADAPTOR_ACTIVITY	0.0119601	8	ns	1	0.00447322	8	ns	0	ns	1	KHDRBS1, LASP1, SH3BGRL, SHB, SRC, VAV3, GRB14, GRB2	SOCS2	KHDRBS1, LASP1, SH3BGRL, SHB, SRC, VAV3, GRB14, GRB2	-	SOCS2
REGULATION_OF_NUCLEOBASENUCLEOSIDENUCLEOTIDE_AND_NUCLEIC_ACID_METABOLIC_PROCESS	0.0119864	40	ns	37	ns	32	ns	7	ns	29	ACVR1, ARID5B, ATF7IP, ATXN1, BCL10, CUX1, EREG, FLNA, FOSB, FOSL1, FOSL2, GATAD2A, HIVEP3, JUNB, KHDRBS1, KLF7, MAP2K3, NBN, PER1, RUNX2, SNAI2, STAT3, SUFU, TCEB1, YAF2, CAMKK2, CREBBP, CRK, ERC1, FOXF2, HDAC4, HIF1A, KLF9, MAML2, MED21, PAWR, PPARD, SAP18, SNX6, TRERF1	ENO1, POLR3C, CENPF, GTPBP4, TCF7L2, TAF6L, PAWR, TBX3, SNX6, HIF1A, SMAD3, CHD2, CREBBP, TERF2, VEZF1, TBX2, TCF4, FOSL2, KLF7, SMARCAL1, LRRFIP1, RUNX1, PPARG, LIMD1, BCL6, RBPJ, FST, SIRT5, PPARD, TRERF1, CITED2, JAZF1, CREB5, INHBA, MYC, TLE1, VDR	ACVR1, ARID5B, ATF7IP, ATXN1, BCL10, CUX1, EREG, FLNA, FOSB, FOSL1, GATAD2A, HIVEP3, JUNB, KHDRBS1, MAP2K3, NBN, PER1, RUNX2, SNAI2, STAT3, SUFU, TCEB1, YAF2, CAMKK2, CRK, ERC1, FOXF2, HDAC4, KLF9, MAML2, MED21, SAP18	FOSL2, KLF7, CREBBP, HIF1A, PPARD, SNX6, TRERF1	ENO1, POLR3C, CENPF, GTPBP4, TCF7L2, TAF6L, TBX3, SMAD3, CHD2, TERF2, VEZF1, TBX2, TCF4, SMARCAL1, LRRFIP1, RUNX1, PPARG, LIMD1, BCL6, RBPJ, FST, SIRT5, CITED2, JAZF1, CREB5, INHBA, MYC, TLE1, VDR
RUFFLE	0.0128484	7	ns	3	ns	6	ns	1	ns	2	BCAR1, ITGA5, MYH9, TLN1, CYFIP1, ITGB1, MTMR14	LAYN, ALS2, TLN1	BCAR1, ITGA5, MYH9, CYFIP1, ITGB1, MTMR14	TLN1	LAYN, ALS2
ORGANELLE_ORGANIZATION_AND_BIOGENESIS	0.0130494	34	ns	21	0.017	31	ns	3	ns	18	ARPC4, ARPC5, BCAR1, BCL2, CDC42BPA, CFL1, CNN2, DSTN, FLNA, FLNB, KIF5B, LASP1, LIMA1, LIMK1, MAPRE1, MYH9, MYO1E, NBN, RND3, RNF19A, SORBS1, CREBBP, CRK, FSCN1, GHRL, HDAC4, HPS4, MAP3K11, PDPK1, PRC1, RBBP4, TFB2M, WIPF1, YKT6	TIMM17A, CXCL12, HPS1, TAF6L, CDCA5, PDS5B, CREBBP, TERF2, TOP2A, RND3, CEP250, NCK1, OPA1, DLG1, NDUFS4, SHROOM1, SIRT5, RAC1, DNAJB6, FSCN1, NEXN	ARPC4, ARPC5, BCAR1, BCL2, CDC42BPA, CFL1, CNN2, DSTN, FLNA, FLNB, KIF5B, LASP1, LIMA1, LIMK1, MAPRE1, MYH9, MYO1E, NBN, RNF19A, SORBS1, CRK, GHRL, HDAC4, HPS4, MAP3K11, PDPK1, PRC1, RBBP4, TFB2M, WIPF1, YKT6	RND3, CREBBP, FSCN1	TIMM17A, CXCL12, HPS1, TAF6L, CDCA5, PDS5B, TERF2, TOP2A, CEP250, NCK1, OPA1, DLG1, NDUFS4, SHROOM1, SIRT5, RAC1, DNAJB6, NEXN
ADHERENS_JUNCTION	0.0143374	6	ns	3	0.00647336	6	ns	0	ns	3	ACTN1, BCAR1, LIMA1, SORBS1, VCL, ZYX	LAYN, SHROOM3, NEXN	ACTN1, BCAR1, LIMA1, SORBS1, VCL, ZYX	-	LAYN, SHROOM3, NEXN
INTRACELLULAR_SIGNALING_CASCADE	0.0152259	43	ns	26	0.0478057	38	ns	5	ns	21	ADAM9, BCL10, CDC42BPA, CFL1, CHEK2, DAPK3, DUSP6, EGFR, FARP2, FLNA, GADD45G, GRK5, LIMK1, MAP2K4, MAPK14, NBN, PPAP2A, PTGER4, SRC, STAT3, STK38L, TRAF3IP2, TRAF5, VAV3, ADORA2B, ARHGAP29, CAMKK2, DDAH2, ECM1, ERC1, F2R, FAF1, FYN, GHRL, GRB2, LATS2, MAP3K11, MAP4K3, OXSR1, PDPK1, PIK3CB, RHOB, TNK2	DDAH1, RHOC, FADD, ZDHHC17, DUSP6, SOCS2, SMAD3, CDH13, TOP2A, RHOB, MAP4K3, ALS2, SIK1, IL12A, TNIK, EDNRA, NDUFS4, F2R, ADRB2, ADRA1B, RAC1, HUS1, EGFR, FGFR1, MED30, CORO2A	ADAM9, BCL10, CDC42BPA, CFL1, CHEK2, DAPK3, FARP2, FLNA, GADD45G, GRK5, LIMK1, MAP2K4, MAPK14, NBN, PPAP2A, PTGER4, SRC, STAT3, STK38L, TRAF3IP2, TRAF5, VAV3, ADORA2B, ARHGAP29, CAMKK2, DDAH2, ECM1, ERC1, FAF1, FYN, GHRL, GRB2, LATS2, MAP3K11, OXSR1, PDPK1, PIK3CB, TNK2	DUSP6, EGFR, F2R, MAP4K3, RHOB	DDAH1, RHOC, FADD, ZDHHC17, SOCS2, SMAD3, CDH13, TOP2A, ALS2, SIK1, IL12A, TNIK, EDNRA, NDUFS4, ADRB2, ADRA1B, RAC1, HUS1, FGFR1, MED30, CORO2A
NEGATIVE_REGULATION_OF_APOPTOSIS	0.0160011	16	ns	9	ns	14	ns	2	ns	7	ACVR1, ANXA5, BCL10, BCL2, BIRC6, BRE, CFL1, IGF1R, RTN4, ANXA1, CBX4, DDAH2, ERC1, FAS, GHRL, YWHAZ	DHCR24, HIPK3, SOCS2, TBX3, IGF1R, CDH13, OPA1, ANXA5, SFRP1	ACVR1, BCL10, BCL2, BIRC6, BRE, CFL1, RTN4, ANXA1, CBX4, DDAH2, ERC1, FAS, GHRL, YWHAZ	ANXA5, IGF1R	DHCR24, HIPK3, SOCS2, TBX3, CDH13, OPA1, SFRP1
CELL_SUBSTRATE_ADHERENS_JUNCTION	0.0162113	5	ns	2	0.00808988	5	ns	0	ns	2	ACTN1, BCAR1, LIMA1, SORBS1, VCL	LAYN, NEXN	ACTN1, BCAR1, LIMA1, SORBS1, VCL	-	LAYN, NEXN
NEGATIVE_REGULATION_OF_PROGRAMMED_CELL_DEATH	0.0175754	16	ns	9	ns	14	ns	2	ns	7	ACVR1, ANXA5, BCL10, BCL2, BIRC6, BRE, CFL1, IGF1R, RTN4, ANXA1, CBX4, DDAH2, ERC1, FAS, GHRL, YWHAZ	DHCR24, HIPK3, SOCS2, TBX3, IGF1R, CDH13, OPA1, ANXA5, SFRP1	ACVR1, BCL10, BCL2, BIRC6, BRE, CFL1, RTN4, ANXA1, CBX4, DDAH2, ERC1, FAS, GHRL, YWHAZ	ANXA5, IGF1R	DHCR24, HIPK3, SOCS2, TBX3, CDH13, OPA1, SFRP1
REGULATION_OF_DEVELOPMENTAL_PROCESS	0.0187356	32	ns	29	ns	28	ns	4	ns	25	ACVR1, ANXA5, BCAR1, BCL10, BCL2, BIRC6, BOK, BRE, CDKN2C, CFL1, CHEK2, DAPK3, EREG, IGF1R, MAPK1, MYH9, RTN4, SMNDC1, YWHAG, ANXA1, CBX4, DDAH2, DTX1, ERC1, F2R, FAS, GHRL, HDAC4, HPS4, NPPB, RHOB, YWHAZ	DHCR24, CENPF, TGFB2, HIPK3, FADD, CASP4, EI24, SOCS2, TBX3, SMAD3, IGF1R, CDH13, SERPINF1, TOP2A, RHOB, SOCS5, RUNX1, SIK1, PPARG, IL12A, BCL6, OPA1, ANXA5, FST, F2R, INHBA, IGFBP3, DNAJB6, SFRP1	ACVR1, BCAR1, BCL10, BCL2, BIRC6, BOK, BRE, CDKN2C, CFL1, CHEK2, DAPK3, EREG, MAPK1, MYH9, RTN4, SMNDC1, YWHAG, ANXA1, CBX4, DDAH2, DTX1, ERC1, FAS, GHRL, HDAC4, HPS4, NPPB, YWHAZ	ANXA5, IGF1R, F2R, RHOB	DHCR24, CENPF, TGFB2, HIPK3, FADD, CASP4, EI24, SOCS2, TBX3, SMAD3, CDH13, SERPINF1, TOP2A, SOCS5, RUNX1, SIK1, PPARG, IL12A, BCL6, OPA1, FST, INHBA, IGFBP3, DNAJB6, SFRP1
NUCLEOBASENUCLEOSIDENUCLEOTIDE_AND_NUCLEIC_ACID_METABOLIC_PROCESS	0.0201192	67	ns	68	ns	56	ns	10	ns	57	ACVR1, ARID5B, ATF7IP, ATXN1, BCL10, CCRN4L, CSTF3, CUX1, DARS, ELL, EREG, FLNA, FOSB, FOSL1, FOSL2, GADD45G, GATAD2A, GMDS, HIVEP3, JUNB, KHDRBS1, KLF13, KLF7, MAP2K3, NBN, NDUFS1, NFIL3, PER1, REV3L, RUNX2, SMG1, SMNDC1, SNAI2, STAT3, SUFU, TCEB1, TGFB1I1, UGP2, YAF2, ZFP36, ABCE1, BTG2, CAMKK2, CREBBP, CRK, CTPS, DTX1, ELL2, ERC1, FOXF2, GSPT1, HDAC4, HIF1A, KLF9, MAML2, MED21, PAWR, PPARD, PR…	ENO1, E2F2, SRRM1, POLR3C, CENPF, TAF5L, GTPBP4, TCF7L2, ADM, CSTF3, TAF6L, INTS4, SOX5, PAWR, SNRPF, TBX3, TSC22D1, SNX6, HIF1A, COPS2, SMAD3, CHD2, CREBBP, TERF2, PRPF8, NCOR1, IGFBP4, TOP2A, VEZF1, TBX2, TCF4, MLLT1, FOSL2, KLF7, SMARCAL1, LRRFIP1, RUNX1, U2AF1, PPARG, LIMD1, SKIL, TRA2B, BCL6, RBPJ, FST, ELL2, NR3C1, SIRT5, PPARD, TRERF1, PRIM2, CITED2, PMS2, ETV1, JAZF1, CREB5, INHBA, HUS1, …	ACVR1, ARID5B, ATF7IP, ATXN1, BCL10, CCRN4L, CUX1, DARS, ELL, EREG, FLNA, FOSB, FOSL1, GADD45G, GATAD2A, GMDS, HIVEP3, JUNB, KHDRBS1, KLF13, MAP2K3, NBN, NDUFS1, NFIL3, PER1, REV3L, RUNX2, SMG1, SMNDC1, SNAI2, STAT3, SUFU, TCEB1, TGFB1I1, UGP2, YAF2, ZFP36, ABCE1, BTG2, CAMKK2, CRK, CTPS, DTX1, ERC1, FOXF2, GSPT1, HDAC4, KLF9, MAML2, MED21, PTRF, RPA1, SAP18, SLBP, TFB2M, XRCC6BP1	CSTF3, FOSL2, KLF7, CREBBP, ELL2, HIF1A, PPARD, PRIM2, SNX6, TRERF1	ENO1, E2F2, SRRM1, POLR3C, CENPF, TAF5L, GTPBP4, TCF7L2, ADM, TAF6L, INTS4, SOX5, SNRPF, TBX3, TSC22D1, COPS2, SMAD3, CHD2, TERF2, PRPF8, NCOR1, IGFBP4, TOP2A, VEZF1, TBX2, TCF4, MLLT1, SMARCAL1, LRRFIP1, RUNX1, U2AF1, PPARG, LIMD1, SKIL, TRA2B, BCL6, RBPJ, FST, NR3C1, SIRT5, CITED2, PMS2, ETV1, JAZF1, CREB5, INHBA, HUS1, ACHE, RBPMS, ASH2L, COPS5, MSC, MED30, MYC, TLE1, AUH, VDR
KINASE_BINDING	0.0259133	10	ns	8	ns	9	ns	1	ns	7	ADAM9, BCAR1, BCL10, CDKN2C, GRK5, IGF1R, PDLIM5, YWHAG, FAF1, ZC3HC1	ADAM10, IGF1R, TOP2A, SPDYA, IRS1, CEP250, DLG1, CDKN2B	ADAM9, BCAR1, BCL10, CDKN2C, GRK5, PDLIM5, YWHAG, FAF1, ZC3HC1	IGF1R	ADAM10, TOP2A, SPDYA, IRS1, CEP250, DLG1, CDKN2B
BASOLATERAL_PLASMA_MEMBRANE	0.0269286	7	ns	4	0.0111647	7	ns	0	ns	4	ACTN1, B4GALT1, BCAR1, LIMA1, MYO1C, SORBS1, VCL	LAYN, DLG1, ERBB2IP, NEXN	ACTN1, B4GALT1, BCAR1, LIMA1, MYO1C, SORBS1, VCL	-	LAYN, DLG1, ERBB2IP, NEXN
NEGATIVE_REGULATION_OF_CELLULAR_METABOLIC_PROCESS	0.0294306	21	ns	20	ns	18	ns	2	ns	17	ARID5B, ATF7IP, ATXN1, CDKN2C, CUX1, EREG, FOSB, GATAD2A, KHDRBS1, LIMA1, MAPRE1, PER1, RUNX2, SNAI2, STAT3, YAF2, EIF4A3, GHRL, PAWR, PPARD, SNX6	ENO1, CENPF, GTPBP4, PAWR, TBX3, SNX6, SMAD3, TERF2, TBX2, BCL6, RBPJ, FST, SIRT5, PPARD, JAZF1, INHBA, IGFBP3, CDKN2B, TLE1, VDR	ARID5B, ATF7IP, ATXN1, CDKN2C, CUX1, EREG, FOSB, GATAD2A, KHDRBS1, LIMA1, MAPRE1, PER1, RUNX2, SNAI2, STAT3, YAF2, EIF4A3, GHRL	PPARD, SNX6	ENO1, CENPF, GTPBP4, TBX3, SMAD3, TERF2, TBX2, BCL6, RBPJ, FST, SIRT5, JAZF1, INHBA, IGFBP3, CDKN2B, TLE1, VDR
NEGATIVE_REGULATION_OF_METABOLIC_PROCESS	0.0337048	21	ns	20	ns	18	ns	2	ns	17	ARID5B, ATF7IP, ATXN1, CDKN2C, CUX1, EREG, FOSB, GATAD2A, KHDRBS1, LIMA1, MAPRE1, PER1, RUNX2, SNAI2, STAT3, YAF2, EIF4A3, GHRL, PAWR, PPARD, SNX6	ENO1, CENPF, GTPBP4, PAWR, TBX3, SNX6, SMAD3, TERF2, TBX2, BCL6, RBPJ, FST, SIRT5, PPARD, JAZF1, INHBA, IGFBP3, CDKN2B, TLE1, VDR	ARID5B, ATF7IP, ATXN1, CDKN2C, CUX1, EREG, FOSB, GATAD2A, KHDRBS1, LIMA1, MAPRE1, PER1, RUNX2, SNAI2, STAT3, YAF2, EIF4A3, GHRL	PPARD, SNX6	ENO1, CENPF, GTPBP4, TBX3, SMAD3, TERF2, TBX2, BCL6, RBPJ, FST, SIRT5, JAZF1, INHBA, IGFBP3, CDKN2B, TLE1, VDR
UBIQUITIN_LIGASE_COMPLEX	0.0350761	6	ns	1	0.0160075	6	ns	0	ns	1	BRE, CDC26, RNF11, ARIH1, SMURF2, UBE4A	USP33	BRE, CDC26, RNF11, ARIH1, SMURF2, UBE4A	-	USP33
CELL_MATRIX_JUNCTION	0.0353751	5	ns	3	0.0177775	5	ns	0	ns	3	ACTN1, BCAR1, LIMA1, SORBS1, VCL	LAYN, ERBB2IP, NEXN	ACTN1, BCAR1, LIMA1, SORBS1, VCL	-	LAYN, ERBB2IP, NEXN
INTRACELLULAR_ORGANELLE_PART	0.03634	65	ns	63	ns	54	ns	11	ns	52	ACTB, ACTR1A, ACTR3, ARPC2, ARPC4, ARPC5, ATXN1, AURKA, B4GALT1, BCL2, BRE, CAPZB, CDC26, CHEK2, EGFR, GATAD2A, JUNB, KIF5B, KRR1, LASP1, LIMA1, MAPRE1, MYH9, MYL9, MYO1C, NBN, NDUFS1, NEDD9, PALLD, PCGF5, QSOX1, RALY, RANBP2, RNF19A, RTN4, SGMS1, SMNDC1, SORBS1, TPM1, TPM2, TPM4, AFTPH, CAV1, DYRK1A, ELL2, FOXF2, GGA3, HDAC4, HIF1A, IPO7, JUN, LATS2, LEMD3, MAP3K11, MED21, MRPL51, OGDH, PNMA1, P…	NECAP2, JUN, PIGK, CAPZA1, POLR3C, TIMM17A, RBBP5, CENPF, DDX21, RPP30, ACTR1A, TAF6L, CDCA5, INTS4, CEP57, ARCN1, CACNA1C, PRICKLE1, ZCRB1, COPZ1, KRR1, SNRPF, GIT2, CLIP1, CDC16, HIF1A, COPS2, ADAM10, TERF2, PRPF8, NUP88, TOP2A, APPBP2, PIGF, ACTR3, ALS2, RALY, CEP250, AURKA, U2AF1, RPL3, NUP50, PPP4R2, BCL6, OPA1, RBPJ, NDUFS4, ELL2, SHROOM1, NR3C1, RPP40, NEDD9, EFHC1, JAZF1, EGFR, CAV1, COPG…	ACTB, ARPC2, ARPC4, ARPC5, ATXN1, B4GALT1, BCL2, BRE, CAPZB, CDC26, CHEK2, GATAD2A, JUNB, KIF5B, LASP1, LIMA1, MAPRE1, MYH9, MYL9, MYO1C, NBN, NDUFS1, PALLD, PCGF5, QSOX1, RANBP2, RNF19A, RTN4, SGMS1, SMNDC1, SORBS1, TPM1, TPM2, TPM4, AFTPH, DYRK1A, FOXF2, GGA3, HDAC4, IPO7, LATS2, LEMD3, MAP3K11, MED21, MRPL51, OGDH, PNMA1, PRC1, RPA1, SAP18, TFB2M, TGOLN2, TMPO, VIM	ACTR1A, ACTR3, AURKA, EGFR, KRR1, NEDD9, RALY, CAV1, ELL2, HIF1A, JUN	NECAP2, PIGK, CAPZA1, POLR3C, TIMM17A, RBBP5, CENPF, DDX21, RPP30, TAF6L, CDCA5, INTS4, CEP57, ARCN1, CACNA1C, PRICKLE1, ZCRB1, COPZ1, SNRPF, GIT2, CLIP1, CDC16, COPS2, ADAM10, TERF2, PRPF8, NUP88, TOP2A, APPBP2, PIGF, ALS2, CEP250, U2AF1, RPL3, NUP50, PPP4R2, BCL6, OPA1, RBPJ, NDUFS4, SHROOM1, NR3C1, RPP40, EFHC1, JAZF1, COPG2, ASH2L, EXT1, MED30, PIGO, RAB14, NUP214
MOLECULAR_ADAPTOR_ACTIVITY	0.0398864	8	ns	1	0.0152488	8	ns	0	ns	1	KHDRBS1, LASP1, SH3BGRL, SHB, SRC, VAV3, GRB14, GRB2	SOCS2	KHDRBS1, LASP1, SH3BGRL, SHB, SRC, VAV3, GRB14, GRB2	-	SOCS2
ORGANELLE_PART	0.0405919	65	ns	63	ns	54	ns	11	ns	52	ACTB, ACTR1A, ACTR3, ARPC2, ARPC4, ARPC5, ATXN1, AURKA, B4GALT1, BCL2, BRE, CAPZB, CDC26, CHEK2, EGFR, GATAD2A, JUNB, KIF5B, KRR1, LASP1, LIMA1, MAPRE1, MYH9, MYL9, MYO1C, NBN, NDUFS1, NEDD9, PALLD, PCGF5, QSOX1, RALY, RANBP2, RNF19A, RTN4, SGMS1, SMNDC1, SORBS1, TPM1, TPM2, TPM4, AFTPH, CAV1, DYRK1A, ELL2, FOXF2, GGA3, HDAC4, HIF1A, IPO7, JUN, LATS2, LEMD3, MAP3K11, MED21, MRPL51, OGDH, PNMA1, P…	NECAP2, JUN, PIGK, CAPZA1, POLR3C, TIMM17A, RBBP5, CENPF, DDX21, RPP30, ACTR1A, TAF6L, CDCA5, INTS4, CEP57, ARCN1, CACNA1C, PRICKLE1, ZCRB1, COPZ1, KRR1, SNRPF, GIT2, CLIP1, CDC16, HIF1A, COPS2, ADAM10, TERF2, PRPF8, NUP88, TOP2A, APPBP2, PIGF, ACTR3, ALS2, RALY, CEP250, AURKA, U2AF1, RPL3, NUP50, PPP4R2, BCL6, OPA1, RBPJ, NDUFS4, ELL2, SHROOM1, NR3C1, RPP40, NEDD9, EFHC1, JAZF1, EGFR, CAV1, COPG…	ACTB, ARPC2, ARPC4, ARPC5, ATXN1, B4GALT1, BCL2, BRE, CAPZB, CDC26, CHEK2, GATAD2A, JUNB, KIF5B, LASP1, LIMA1, MAPRE1, MYH9, MYL9, MYO1C, NBN, NDUFS1, PALLD, PCGF5, QSOX1, RANBP2, RNF19A, RTN4, SGMS1, SMNDC1, SORBS1, TPM1, TPM2, TPM4, AFTPH, DYRK1A, FOXF2, GGA3, HDAC4, IPO7, LATS2, LEMD3, MAP3K11, MED21, MRPL51, OGDH, PNMA1, PRC1, RPA1, SAP18, TFB2M, TGOLN2, TMPO, VIM	ACTR1A, ACTR3, AURKA, EGFR, KRR1, NEDD9, RALY, CAV1, ELL2, HIF1A, JUN	NECAP2, PIGK, CAPZA1, POLR3C, TIMM17A, RBBP5, CENPF, DDX21, RPP30, TAF6L, CDCA5, INTS4, CEP57, ARCN1, CACNA1C, PRICKLE1, ZCRB1, COPZ1, SNRPF, GIT2, CLIP1, CDC16, COPS2, ADAM10, TERF2, PRPF8, NUP88, TOP2A, APPBP2, PIGF, ALS2, CEP250, U2AF1, RPL3, NUP50, PPP4R2, BCL6, OPA1, RBPJ, NDUFS4, SHROOM1, NR3C1, RPP40, EFHC1, JAZF1, COPG2, ASH2L, EXT1, MED30, PIGO, RAB14, NUP214
MACROMOLECULAR_COMPLEX	0.0444527	55	ns	50	ns	47	ns	8	ns	42	ACTB, ACTN4, ACTR1A, ACTR3, ACVR1, ARPC2, ARPC4, ARPC5, ATXN1, BCL10, BRE, CAMK2G, CAPZB, CDC26, CNST, EGFR, GATAD2A, ITGA1, ITGA5, ITGB3, KIF5B, KRR1, MYH9, MYL9, MYO1C, NBN, NDUFS1, PPP2R3A, RALY, RANBP2, RNF11, RRBP1, SGCD, SMNDC1, VCL, AFTPH, ARIH1, EIF2S2, EIF4H, ELL2, ERC1, FOXF2, HDAC4, HIF1A, IPO7, MED21, MRPL51, PPP3CB, RPA1, SAP18, SERP1, SLBP, SMURF2, UBE4A, YKT6	PIGK, USP33, CAPZA1, POLR3C, TIMM17A, RBBP5, CENPF, KCNMA1, RPP30, ACTR1A, TAF6L, CDCA5, INTS4, CACNA1C, ZCRB1, KRR1, SNRPF, CLIP1, HIF1A, COPS2, SMAD3, PRPF8, NUP88, GJD3, TOP2A, APPBP2, ABCA7, KCNK6, ACTR3, ALS2, RALY, U2AF1, ATP6V1E1, NUP50, TGFBR2, SERP1, IL12A, NDUFS4, ELL2, SHROOM1, ADRB2, RPP40, JAZF1, INHBA, EGFR, GNAI1, ASH2L, COPS5, MED30, NUP214	ACTB, ACTN4, ACVR1, ARPC2, ARPC4, ARPC5, ATXN1, BCL10, BRE, CAMK2G, CAPZB, CDC26, CNST, GATAD2A, ITGA1, ITGA5, ITGB3, KIF5B, MYH9, MYL9, MYO1C, NBN, NDUFS1, PPP2R3A, RANBP2, RNF11, RRBP1, SGCD, SMNDC1, VCL, AFTPH, ARIH1, EIF2S2, EIF4H, ERC1, FOXF2, HDAC4, IPO7, MED21, MRPL51, PPP3CB, RPA1, SAP18, SLBP, SMURF2, UBE4A, YKT6	ACTR1A, ACTR3, EGFR, KRR1, RALY, ELL2, HIF1A, SERP1	PIGK, USP33, CAPZA1, POLR3C, TIMM17A, RBBP5, CENPF, KCNMA1, RPP30, TAF6L, CDCA5, INTS4, CACNA1C, ZCRB1, SNRPF, CLIP1, COPS2, SMAD3, PRPF8, NUP88, GJD3, TOP2A, APPBP2, ABCA7, KCNK6, ALS2, U2AF1, ATP6V1E1, NUP50, TGFBR2, IL12A, NDUFS4, SHROOM1, ADRB2, RPP40, JAZF1, INHBA, GNAI1, ASH2L, COPS5, MED30, NUP214
LEADING_EDGE	0.0478046	8	ns	3	ns	7	ns	1	ns	2	BCAR1, CDC42BPA, ITGA5, MYH9, TLN1, CYFIP1, ITGB1, MTMR14	LAYN, ALS2, TLN1	BCAR1, CDC42BPA, ITGA5, MYH9, CYFIP1, ITGB1, MTMR14	TLN1	LAYN, ALS2
PROTEIN_TYROSINE_PHOSPHATASE_ACTIVITY	ns	5	ns	8	ns	1	0.00334148	4	ns	4	DUSP5, DUSP6, PTPLA, DUSP1, PTPN14	PTPN14, PTPLA, PTPRJ, DUSP6, PTPN9, PTPN2, PTPN1, DUSP1	DUSP5	DUSP6, PTPLA, DUSP1, PTPN14	PTPRJ, PTPN9, PTPN2, PTPN1
PHOSPHOPROTEIN_PHOSPHATASE_ACTIVITY	ns	6	ns	9	ns	2	0.0241862	4	ns	5	CTDP1, DUSP5, DUSP6, PTPLA, DUSP1, PTPN14	PTPN14, PTPLA, PTPRJ, DUSP6, PTPN9, PTPN2, PTPN1, DLG1, DUSP1	CTDP1, DUSP5	DUSP6, PTPLA, DUSP1, PTPN14	PTPRJ, PTPN9, PTPN2, PTPN1, DLG1
RESPONSE_TO_STRESS	ns	28	ns	24	ns	19	0.0269897	9	ns	15	BRE, CHEK2, CIRBP, DNAJB4, EREG, GADD45G, ITGB3, LY75, MAPK14, NBN, S1PR3, SGK1, ANXA1, BTG2, CREBBP, CTGF, DUSP1, ERRFI1, F2R, GHRL, HDAC4, HIF1A, MAP4K3, OXSR1, RPA1, SERP1, SERPINE1, XRCC6BP1	ERRFI1, DHCR24, TGFB2, ADM, F10, HIF1A, SMAD3, CREBBP, SPDYA, MAP4K3, SERP1, PTX3, TNIK, BCL6, F2R, F2RL2, DUSP1, CTGF, RAC1, PMS2, HUS1, TPST1, SERPINE1, ACHE	BRE, CHEK2, CIRBP, DNAJB4, EREG, GADD45G, ITGB3, LY75, MAPK14, NBN, S1PR3, SGK1, ANXA1, BTG2, GHRL, HDAC4, OXSR1, RPA1, XRCC6BP1	CREBBP, CTGF, DUSP1, ERRFI1, F2R, HIF1A, MAP4K3, SERP1, SERPINE1	DHCR24, TGFB2, ADM, F10, SMAD3, SPDYA, PTX3, TNIK, BCL6, F2RL2, RAC1, PMS2, HUS1, TPST1, ACHE
TRANSMEMBRANE_RECEPTOR_PROTEIN_TYROSINE_KINASE_ACTIVITY	ns	5	ns	7	ns	2	0.0387965	3	ns	4	CRIM1, EGFR, IGF1R, ROR1, ROR2	FLT1, IGF1R, CRIM1, NRP2, DDR1, EGFR, FGFR1	ROR1, ROR2	CRIM1, EGFR, IGF1R	FLT1, NRP2, DDR1, FGFR1
CYTOPLASMIC_PART	ns	71	ns	55	0.0379162	66	ns	5	ns	50	ACTN4, B4GALT1, BCL10, BCL2, CALU, EGFR, GBF1, KIF5B, LASP1, MAP3K8, MAPRE1, MSRB3, MTHFD1, MYH9, MYL9, NDUFS1, OAT, OGT, OXCT1, PCGF5, PDHA1, PDLIM5, PPIB, PRKD1, QSOX1, RAB21, RNF19A, RRBP1, RTN4, SDPR, SGCD, SGMS1, SLMAP, SYN3, TPM1, TPM2, TPM4, TPST2, VCL, WDFY1, ZFP36, ABCE1, AFTPH, CAV1, CYFIP1, EIF2S2, EIF4H, ERC1, F2R, FAF1, FYN, GGA3, GLRX, GRB2, HPS4, ITGB1, MAP3K11, MRPL51, MTMR14, OGD…	NECAP2, NRD1, DHCR24, PIGK, USP33, STX6, TIMM17A, GTPBP4, SVIL, HPS1, ME3, CEP57, ARCN1, PRICKLE1, COPZ1, CLIP1, CDC16, NPC2, BDKRB1, ADAM10, TOP2A, PIGF, ALS2, FN1, CEP250, SMCR7L, SLC25A17, ATXN10, GALNTL2, PPP4R2, PCCB, SERP1, OPA1, NDUFS4, ANKRA2, F2R, F2RL1, NR3C1, ADRB2, BPHL, EGFR, PLOD3, ACHE, CAV1, CAV2, COPG2, DNAJB6, AGPAT6, COPS5, PLEKHF2, EXT1, PIGO, RAB14, GPX4, PRKD1	ACTN4, B4GALT1, BCL10, BCL2, CALU, GBF1, KIF5B, LASP1, MAP3K8, MAPRE1, MSRB3, MTHFD1, MYH9, MYL9, NDUFS1, OAT, OGT, OXCT1, PCGF5, PDHA1, PDLIM5, PPIB, QSOX1, RAB21, RNF19A, RRBP1, RTN4, SDPR, SGCD, SGMS1, SLMAP, SYN3, TPM1, TPM2, TPM4, TPST2, VCL, WDFY1, ZFP36, ABCE1, AFTPH, CYFIP1, EIF2S2, EIF4H, ERC1, FAF1, FYN, GGA3, GLRX, GRB2, HPS4, ITGB1, MAP3K11, MRPL51, MTMR14, OGDH, PDCD6IP, PDIA6, PTRF,…	EGFR, PRKD1, CAV1, F2R, SERP1	NECAP2, NRD1, DHCR24, PIGK, USP33, STX6, TIMM17A, GTPBP4, SVIL, HPS1, ME3, CEP57, ARCN1, PRICKLE1, COPZ1, CLIP1, CDC16, NPC2, BDKRB1, ADAM10, TOP2A, PIGF, ALS2, FN1, CEP250, SMCR7L, SLC25A17, ATXN10, GALNTL2, PPP4R2, PCCB, OPA1, NDUFS4, ANKRA2, F2RL1, NR3C1, ADRB2, BPHL, PLOD3, ACHE, CAV2, COPG2, DNAJB6, AGPAT6, COPS5, PLEKHF2, EXT1, PIGO, RAB14, GPX4
ANATOMICAL_STRUCTURE_DEVELOPMENT	ns	45	ns	53	ns	38	ns	7	ns	46	ACVR1, BCL10, COL12A1, CRIM1, CYR61, DSCAM, EGR3, ENC1, EREG, FARP2, FEZ1, FHL3, FLNA, LIMA1, LIMK1, MBNL1, MYH9, PKD1, RTN4, RUNX2, S1PR3, SGCD, SH3GL1, SH3GL3, SNAI2, STAT3, SUFU, TAGLN, UTRN, VCL, YWHAG, COL5A2, CTGF, CYFIP1, DTX1, DYRK1A, ETS2, F2R, GHRL, HDAC4, MMP9, NPPB, PNMA1, PPARD, RHOB	RCAN3, NRD1, DHCR24, CYR61, GLMN, CENPF, TGFB2, SVIL, DKK3, BDNF, NTF3, CD9, ATP2A2, TBX3, FBN1, CDH13, SERPINF1, IGFBP4, FZD2, HOXB5, MBP, RHOB, CRIM1, SOCS5, COL5A2, ALS2, NRP2, RUNX1, SMTN, ATXN10, WNT5A, IGF2BP2, DLG1, EVC, SHROOM3, FGF5, FST, NDUFS4, F2R, SHROOM1, JARID2, PPARD, CTGF, CITED2, RAC1, INHBA, IGFBP3, ACHE, FGFR1, SFRP1, EXT1, TLE1, DCN	ACVR1, BCL10, COL12A1, DSCAM, EGR3, ENC1, EREG, FARP2, FEZ1, FHL3, FLNA, LIMA1, LIMK1, MBNL1, MYH9, PKD1, RTN4, RUNX2, S1PR3, SGCD, SH3GL1, SH3GL3, SNAI2, STAT3, SUFU, TAGLN, UTRN, VCL, YWHAG, CYFIP1, DTX1, DYRK1A, ETS2, GHRL, HDAC4, MMP9, NPPB, PNMA1	CRIM1, CYR61, COL5A2, CTGF, F2R, PPARD, RHOB	RCAN3, NRD1, DHCR24, GLMN, CENPF, TGFB2, SVIL, DKK3, BDNF, NTF3, CD9, ATP2A2, TBX3, FBN1, CDH13, SERPINF1, IGFBP4, FZD2, HOXB5, MBP, SOCS5, ALS2, NRP2, RUNX1, SMTN, ATXN10, WNT5A, IGF2BP2, DLG1, EVC, SHROOM3, FGF5, FST, NDUFS4, SHROOM1, JARID2, CITED2, RAC1, INHBA, IGFBP3, ACHE, FGFR1, SFRP1, EXT1, TLE1, DCN
POSITIVE_REGULATION_OF_BIOLOGICAL_PROCESS	ns	41	ns	47	ns	33	ns	8	ns	39	ACTN4, ACVR1, ATF7IP, BCAR1, BCL10, BOK, CDKN2C, CHEK2, DAPK3, EGFR, EREG, FLNA, FOSL1, HIVEP3, IGF1R, MAP2K3, MAPK1, S1PR3, SMNDC1, TRAF3IP2, TRAF5, YAF2, CAMKK2, CBL, CDC7, CREBBP, ECM1, F2R, FAF1, FAS, FOXF2, FYN, GHRL, HIF1A, HPS4, MAML2, MED21, RHOB, SERTAD1, TNK2, TRERF1	GLMN, RHOC, TNFSF4, TGFB2, BMI1, CCND1, FADD, CASP4, EI24, ZDHHC17, TBX3, FLT1, HIF1A, SMAD3, IGF1R, CREBBP, CDH13, SERPINF1, TOP2A, TBX2, TCF4, SERTAD1, RHOB, SPDYA, SOCS5, RUNX1, LIF, PPARG, TGFBR2, NCK1, IL12A, BCL6, FST, NDUFS4, F2R, ADRB2, EDN1, TRERF1, CITED2, RAC1, CREB5, INHBA, IGFBP3, EGFR, ACHE, MYC, CDKN2B	ACTN4, ACVR1, ATF7IP, BCAR1, BCL10, BOK, CDKN2C, CHEK2, DAPK3, EREG, FLNA, FOSL1, HIVEP3, MAP2K3, MAPK1, S1PR3, SMNDC1, TRAF3IP2, TRAF5, YAF2, CAMKK2, CBL, CDC7, ECM1, FAF1, FAS, FOXF2, FYN, GHRL, HPS4, MAML2, MED21, TNK2	EGFR, IGF1R, CREBBP, F2R, HIF1A, RHOB, SERTAD1, TRERF1	GLMN, RHOC, TNFSF4, TGFB2, BMI1, CCND1, FADD, CASP4, EI24, ZDHHC17, TBX3, FLT1, SMAD3, CDH13, SERPINF1, TOP2A, TBX2, TCF4, SPDYA, SOCS5, RUNX1, LIF, PPARG, TGFBR2, NCK1, IL12A, BCL6, FST, NDUFS4, ADRB2, EDN1, CITED2, RAC1, CREB5, INHBA, IGFBP3, ACHE, MYC, CDKN2B
POSITIVE_REGULATION_OF_CELLULAR_PROCESS	ns	38	ns	44	ns	31	ns	7	ns	37	ACTN4, ACVR1, ATF7IP, BCAR1, BCL10, BOK, CDKN2C, CHEK2, DAPK3, EGFR, EREG, FLNA, FOSL1, HIVEP3, IGF1R, MAP2K3, MAPK1, S1PR3, SMNDC1, TRAF3IP2, TRAF5, YAF2, CAMKK2, CBL, CDC7, CREBBP, ECM1, F2R, FAF1, FAS, FOXF2, GHRL, HIF1A, MAML2, MED21, SERTAD1, TNK2, TRERF1	GLMN, RHOC, TNFSF4, TGFB2, BMI1, CCND1, FADD, CASP4, EI24, ZDHHC17, TBX3, FLT1, HIF1A, SMAD3, IGF1R, CREBBP, CDH13, SERPINF1, TOP2A, TBX2, TCF4, SERTAD1, SPDYA, SOCS5, RUNX1, LIF, PPARG, TGFBR2, NCK1, IL12A, BCL6, NDUFS4, F2R, ADRB2, EDN1, TRERF1, CITED2, RAC1, CREB5, INHBA, IGFBP3, EGFR, MYC, CDKN2B	ACTN4, ACVR1, ATF7IP, BCAR1, BCL10, BOK, CDKN2C, CHEK2, DAPK3, EREG, FLNA, FOSL1, HIVEP3, MAP2K3, MAPK1, S1PR3, SMNDC1, TRAF3IP2, TRAF5, YAF2, CAMKK2, CBL, CDC7, ECM1, FAF1, FAS, FOXF2, GHRL, MAML2, MED21, TNK2	EGFR, IGF1R, CREBBP, F2R, HIF1A, SERTAD1, TRERF1	GLMN, RHOC, TNFSF4, TGFB2, BMI1, CCND1, FADD, CASP4, EI24, ZDHHC17, TBX3, FLT1, SMAD3, CDH13, SERPINF1, TOP2A, TBX2, TCF4, SPDYA, SOCS5, RUNX1, LIF, PPARG, TGFBR2, NCK1, IL12A, BCL6, NDUFS4, ADRB2, EDN1, CITED2, RAC1, CREB5, INHBA, IGFBP3, MYC, CDKN2B
PROTEIN_COMPLEX	ns	48	ns	41	ns	43	ns	5	ns	36	ACTB, ACTN4, ACTR1A, ACTR3, ACVR1, ARPC2, ARPC4, ARPC5, ATXN1, BCL10, BRE, CAMK2G, CAPZB, CDC26, CNST, EGFR, GATAD2A, ITGA1, ITGA5, ITGB3, KIF5B, MYH9, MYL9, MYO1C, NBN, NDUFS1, PPP2R3A, RANBP2, RNF11, SGCD, VCL, AFTPH, ARIH1, EIF2S2, EIF4H, ELL2, ERC1, FOXF2, HDAC4, HIF1A, IPO7, MED21, PPP3CB, RPA1, SAP18, SMURF2, UBE4A, YKT6	PIGK, USP33, CAPZA1, POLR3C, TIMM17A, RBBP5, CENPF, KCNMA1, ACTR1A, TAF6L, CDCA5, INTS4, CACNA1C, CLIP1, HIF1A, COPS2, SMAD3, NUP88, GJD3, TOP2A, APPBP2, ABCA7, KCNK6, ACTR3, ALS2, ATP6V1E1, NUP50, TGFBR2, IL12A, NDUFS4, ELL2, SHROOM1, ADRB2, JAZF1, INHBA, EGFR, GNAI1, ASH2L, COPS5, MED30, NUP214	ACTB, ACTN4, ACVR1, ARPC2, ARPC4, ARPC5, ATXN1, BCL10, BRE, CAMK2G, CAPZB, CDC26, CNST, GATAD2A, ITGA1, ITGA5, ITGB3, KIF5B, MYH9, MYL9, MYO1C, NBN, NDUFS1, PPP2R3A, RANBP2, RNF11, SGCD, VCL, AFTPH, ARIH1, EIF2S2, EIF4H, ERC1, FOXF2, HDAC4, IPO7, MED21, PPP3CB, RPA1, SAP18, SMURF2, UBE4A, YKT6	ACTR1A, ACTR3, EGFR, ELL2, HIF1A	PIGK, USP33, CAPZA1, POLR3C, TIMM17A, RBBP5, CENPF, KCNMA1, TAF6L, CDCA5, INTS4, CACNA1C, CLIP1, COPS2, SMAD3, NUP88, GJD3, TOP2A, APPBP2, ABCA7, KCNK6, ALS2, ATP6V1E1, NUP50, TGFBR2, IL12A, NDUFS4, SHROOM1, ADRB2, JAZF1, INHBA, GNAI1, ASH2L, COPS5, MED30, NUP214
DNA_BINDING	ns	26	ns	38	ns	18	ns	8	ns	30	AFF1, ANKRD1, ARID5B, ATF3, CCRN4L, CREB1, EGR3, FOSL1, FOSL2, KHDRBS1, KLF7, MYBL2, NFIL3, RELB, RNF11, STAT3, BACH1, CBL, CREBBP, FOXF2, HIF1A, JUN, KLF9, RLF, RPA1, TRERF1	ENO1, ZBTB17, JUN, TAF5L, TAF6L, SOX5, ATF1, TBX3, PDS5B, HIF1A, SMAD3, CHD2, CREBBP, TERF2, FOXL1, TOP2A, TBX2, TCF4, RFX2, MLLT1, FOSL2, KLF7, CREB1, RUNX1, PPARG, BCL6, RBPJ, NR3C1, HIVEP1, SOX4, TRERF1, CITED2, PMS2, ETV1, CREB5, MSC, MYC, ANKRD1	AFF1, ARID5B, ATF3, CCRN4L, EGR3, FOSL1, KHDRBS1, MYBL2, NFIL3, RELB, RNF11, STAT3, BACH1, CBL, FOXF2, KLF9, RLF, RPA1	ANKRD1, CREB1, FOSL2, KLF7, CREBBP, HIF1A, JUN, TRERF1	ENO1, ZBTB17, TAF5L, TAF6L, SOX5, ATF1, TBX3, PDS5B, SMAD3, CHD2, TERF2, FOXL1, TOP2A, TBX2, TCF4, RFX2, MLLT1, RUNX1, PPARG, BCL6, RBPJ, NR3C1, HIVEP1, SOX4, CITED2, PMS2, ETV1, CREB5, MSC, MYC
CELL_DEVELOPMENT	ns	37	ns	34	ns	30	ns	6	ns	27	ACVR1, ANXA5, BCAR1, BCL10, BCL2, BIRC6, BOK, BRE, CDKN2C, CFL1, CHEK2, DAPK3, EREG, FARP2, FEZ1, FOSL2, IGF1R, MAPK1, MBNL1, NDUFS1, RTN4, SMNDC1, YWHAG, ANXA1, CBX4, CYFIP1, DDAH2, DTX1, ERC1, F2R, FAF1, FAS, GHRL, PAWR, PPARD, RHOB, YWHAZ	NRD1, DHCR24, TGFB2, HIPK3, FADD, CEP57, CASP4, EI24, PAWR, SOCS2, TBX3, NFKBIA, SMAD3, IGF1R, CDH13, SERPINF1, TOP2A, TXNL1, RHOB, FOSL2, ALS2, NRP2, IL12A, BCL6, OPA1, ANXA5, SPATA4, F2R, PPARD, INHBA, IGFBP3, ACHE, DNAJB6, SFRP1	ACVR1, BCAR1, BCL10, BCL2, BIRC6, BOK, BRE, CDKN2C, CFL1, CHEK2, DAPK3, EREG, FARP2, FEZ1, MAPK1, MBNL1, NDUFS1, RTN4, SMNDC1, YWHAG, ANXA1, CBX4, CYFIP1, DDAH2, DTX1, ERC1, FAF1, FAS, GHRL, YWHAZ	ANXA5, FOSL2, IGF1R, F2R, PPARD, RHOB	NRD1, DHCR24, TGFB2, HIPK3, FADD, CEP57, CASP4, EI24, SOCS2, TBX3, NFKBIA, SMAD3, CDH13, SERPINF1, TOP2A, TXNL1, ALS2, NRP2, IL12A, BCL6, OPA1, SPATA4, INHBA, IGFBP3, ACHE, DNAJB6, SFRP1
BIOSYNTHETIC_PROCESS	ns	21	ns	27	ns	19	ns	2	ns	25	B4GALT1, BCL10, CHST11, DARS, EGFR, EREG, ETF1, GCNT2, GMDS, MPDU1, OGT, RRBP1, SGMS1, CTPS, DDAH2, EIF4A3, EIF4H, GHRL, MRPL51, MRPS7, SERP1	DHCR24, PIGK, GLMN, B3GALT2, TGFB2, GALNT2, RPL27A, ADM, BCAT1, GALNT6, DPH1, EIF1, PIGF, RPL3, DPH3, SERP1, IGF2BP2, COQ2, RPL37, NDST1, INHBA, EGFR, AGPAT6, COPS5, EXT1, PIGO, PIK3C2A	B4GALT1, BCL10, CHST11, DARS, EREG, ETF1, GCNT2, GMDS, MPDU1, OGT, RRBP1, SGMS1, CTPS, DDAH2, EIF4A3, EIF4H, GHRL, MRPL51, MRPS7	EGFR, SERP1	DHCR24, PIGK, GLMN, B3GALT2, TGFB2, GALNT2, RPL27A, ADM, BCAT1, GALNT6, DPH1, EIF1, PIGF, RPL3, DPH3, IGF2BP2, COQ2, RPL37, NDST1, INHBA, AGPAT6, COPS5, EXT1, PIGO, PIK3C2A
REGULATION_OF_TRANSCRIPTIONDNA_DEPENDENT	ns	27	ns	31	ns	20	ns	6	ns	24	ARID5B, ATF7IP, BCL10, CUX1, FOSB, FOSL1, FOSL2, GATAD2A, JUNB, KLF7, MAP2K3, SNAI2, STAT3, SUFU, TCEB1, CREBBP, CRK, FOXF2, HDAC4, HIF1A, KLF9, MAML2, MED21, PAWR, PPARD, SAP18, TRERF1	ENO1, POLR3C, TCF7L2, TAF6L, PAWR, TBX3, HIF1A, SMAD3, CHD2, CREBBP, VEZF1, TBX2, TCF4, FOSL2, KLF7, SMARCAL1, LRRFIP1, RUNX1, PPARG, LIMD1, BCL6, RBPJ, FST, SIRT5, PPARD, TRERF1, CITED2, JAZF1, CREB5, INHBA, MYC	ARID5B, ATF7IP, BCL10, CUX1, FOSB, FOSL1, GATAD2A, JUNB, MAP2K3, SNAI2, STAT3, SUFU, TCEB1, CRK, FOXF2, HDAC4, KLF9, MAML2, MED21, SAP18	FOSL2, KLF7, CREBBP, HIF1A, PPARD, TRERF1	ENO1, POLR3C, TCF7L2, TAF6L, TBX3, SMAD3, CHD2, VEZF1, TBX2, TCF4, SMARCAL1, LRRFIP1, RUNX1, PPARG, LIMD1, BCL6, RBPJ, FST, SIRT5, CITED2, JAZF1, CREB5, INHBA, MYC
REGULATION_OF_RNA_METABOLIC_PROCESS	ns	27	ns	31	ns	20	ns	6	ns	24	ARID5B, ATF7IP, BCL10, CUX1, FOSB, FOSL1, FOSL2, GATAD2A, JUNB, KLF7, MAP2K3, SNAI2, STAT3, SUFU, TCEB1, CREBBP, CRK, FOXF2, HDAC4, HIF1A, KLF9, MAML2, MED21, PAWR, PPARD, SAP18, TRERF1	ENO1, POLR3C, TCF7L2, TAF6L, PAWR, TBX3, HIF1A, SMAD3, CHD2, CREBBP, VEZF1, TBX2, TCF4, FOSL2, KLF7, SMARCAL1, LRRFIP1, RUNX1, PPARG, LIMD1, BCL6, RBPJ, FST, SIRT5, PPARD, TRERF1, CITED2, JAZF1, CREB5, INHBA, MYC	ARID5B, ATF7IP, BCL10, CUX1, FOSB, FOSL1, GATAD2A, JUNB, MAP2K3, SNAI2, STAT3, SUFU, TCEB1, CRK, FOXF2, HDAC4, KLF9, MAML2, MED21, SAP18	FOSL2, KLF7, CREBBP, HIF1A, PPARD, TRERF1	ENO1, POLR3C, TCF7L2, TAF6L, TBX3, SMAD3, CHD2, VEZF1, TBX2, TCF4, SMARCAL1, LRRFIP1, RUNX1, PPARG, LIMD1, BCL6, RBPJ, FST, SIRT5, CITED2, JAZF1, CREB5, INHBA, MYC
NUCLEAR_PART	ns	26	ns	29	ns	21	ns	5	ns	24	ACTB, ATXN1, BCL2, BRE, CDC26, CHEK2, GATAD2A, KRR1, NBN, RALY, RANBP2, RTN4, SMNDC1, DYRK1A, ELL2, FOXF2, HDAC4, HIF1A, IPO7, JUN, LEMD3, MED21, PNMA1, RPA1, SAP18, TMPO	JUN, POLR3C, RBBP5, CENPF, DDX21, RPP30, TAF6L, INTS4, PRICKLE1, ZCRB1, KRR1, SNRPF, GIT2, HIF1A, COPS2, PRPF8, NUP88, TOP2A, RALY, U2AF1, RPL3, NUP50, RBPJ, ELL2, RPP40, JAZF1, ASH2L, MED30, NUP214	ACTB, ATXN1, BCL2, BRE, CDC26, CHEK2, GATAD2A, NBN, RANBP2, RTN4, SMNDC1, DYRK1A, FOXF2, HDAC4, IPO7, LEMD3, MED21, PNMA1, RPA1, SAP18, TMPO	KRR1, RALY, ELL2, HIF1A, JUN	POLR3C, RBBP5, CENPF, DDX21, RPP30, TAF6L, INTS4, PRICKLE1, ZCRB1, SNRPF, GIT2, COPS2, PRPF8, NUP88, TOP2A, U2AF1, RPL3, NUP50, RBPJ, RPP40, JAZF1, ASH2L, MED30, NUP214
EXTRACELLULAR_REGION	ns	15	ns	26	ns	12	ns	3	ns	23	COL8A1, EREG, HTRA1, QSOX1, SEMA3A, SGCD, COL5A1, COL5A2, CTGF, ECM1, EFEMP2, GHRL, MMP9, NPPB, PLA2R1	TGFB2, ADM, DKK3, FJX1, FGF9, FLT1, NID2, LTBP2, FBN1, CDH13, SERPINF1, SPINT2, COL5A2, WNT5A, PTX3, IL12A, FGF5, ERBB2IP, TGFBI, EDN1, CTGF, INHBA, SEMA3A, TFPI2, ACHE, SFRP1	COL8A1, EREG, HTRA1, QSOX1, SGCD, COL5A1, ECM1, EFEMP2, GHRL, MMP9, NPPB, PLA2R1	SEMA3A, COL5A2, CTGF	TGFB2, ADM, DKK3, FJX1, FGF9, FLT1, NID2, LTBP2, FBN1, CDH13, SERPINF1, SPINT2, WNT5A, PTX3, IL12A, FGF5, ERBB2IP, TGFBI, EDN1, INHBA, TFPI2, ACHE, SFRP1
CELL_CYCLE_GO_0007049	ns	14	ns	26	ns	11	ns	3	ns	23	ACVR1, AURKA, CDKN2C, CHEK2, EREG, KHDRBS1, NBN, CDC7, GSPT1, LATS2, MAP3K11, PRC1, RHOB, SERTAD1	ZBTB17, CENPF, TGFB2, GTPBP4, CDCA5, CCND1, BCAT1, TBX3, CLIP1, PDS5B, CDC16, SMAD3, SERTAD1, RHOB, SPDYA, SH3BP4, DTYMK, CEP250, AURKA, SIK1, DLG1, CITED2, INHBA, HUS1, MYC, CDKN2B	ACVR1, CDKN2C, CHEK2, EREG, KHDRBS1, NBN, CDC7, GSPT1, LATS2, MAP3K11, PRC1	AURKA, RHOB, SERTAD1	ZBTB17, CENPF, TGFB2, GTPBP4, CDCA5, CCND1, BCAT1, TBX3, CLIP1, PDS5B, CDC16, SMAD3, SPDYA, SH3BP4, DTYMK, CEP250, SIK1, DLG1, CITED2, INHBA, HUS1, MYC, CDKN2B
ANATOMICAL_STRUCTURE_MORPHOGENESIS	ns	16	ns	25	ns	13	ns	3	ns	22	BCL10, CYR61, EREG, FEZ1, LIMA1, MBNL1, MYH9, PKD1, RTN4, S1PR3, VCL, CYFIP1, F2R, GHRL, NPPB, RHOB	RCAN3, CYR61, GLMN, TGFB2, DKK3, CD9, TBX3, CDH13, SERPINF1, FZD2, HOXB5, RHOB, ALS2, NRP2, RUNX1, WNT5A, IGF2BP2, DLG1, SHROOM3, F2R, SHROOM1, RAC1, SFRP1, TLE1, DCN	BCL10, EREG, FEZ1, LIMA1, MBNL1, MYH9, PKD1, RTN4, S1PR3, VCL, CYFIP1, GHRL, NPPB	CYR61, F2R, RHOB	RCAN3, GLMN, TGFB2, DKK3, CD9, TBX3, CDH13, SERPINF1, FZD2, HOXB5, ALS2, NRP2, RUNX1, WNT5A, IGF2BP2, DLG1, SHROOM3, SHROOM1, RAC1, SFRP1, TLE1, DCN
REGULATION_OF_CELL_PROLIFERATION	ns	15	ns	25	ns	11	ns	3	ns	21	CDKN2C, EGFR, EREG, FOSL1, IGF1R, IGFBP7, QSOX1, S1PR3, TGFB1I1, BTG2, CDC7, GHRL, PAWR, RBBP4, SERTAD1	GLMN, TNFSF4, TGFB2, GTPBP4, BMI1, ADAMTS8, PAWR, TBX3, FLT1, PDS5B, IGF1R, CDH13, TBX2, SERTAD1, SPDYA, ADAMTS1, LIF, TGFBR2, NCK1, RARRES1, NDUFS4, EDN1, EGFR, MYC, CDKN2B	CDKN2C, EREG, FOSL1, IGFBP7, QSOX1, S1PR3, TGFB1I1, BTG2, CDC7, GHRL, RBBP4	EGFR, IGF1R, SERTAD1	GLMN, TNFSF4, TGFB2, GTPBP4, BMI1, ADAMTS8, TBX3, FLT1, PDS5B, CDH13, TBX2, SPDYA, ADAMTS1, LIF, TGFBR2, NCK1, RARRES1, NDUFS4, EDN1, MYC, CDKN2B
APOPTOSIS_GO	ns	28	ns	27	ns	22	ns	5	ns	21	ACVR1, ANXA5, BCAR1, BCL10, BCL2, BIRC6, BOK, BRE, CDKN2C, CFL1, CHEK2, DAPK3, IGF1R, MAPK1, NDUFS1, RTN4, SMNDC1, ANXA1, CBX4, DDAH2, ERC1, F2R, FAS, GHRL, PAWR, PPARD, RHOB, YWHAZ	DHCR24, TGFB2, HIPK3, FADD, CASP4, EI24, PAWR, SOCS2, TBX3, NFKBIA, SMAD3, IGF1R, CDH13, TOP2A, TXNL1, RHOB, IL12A, BCL6, OPA1, ANXA5, SPATA4, F2R, PPARD, INHBA, IGFBP3, DNAJB6, SFRP1	ACVR1, BCAR1, BCL10, BCL2, BIRC6, BOK, BRE, CDKN2C, CFL1, CHEK2, DAPK3, MAPK1, NDUFS1, RTN4, SMNDC1, ANXA1, CBX4, DDAH2, ERC1, FAS, GHRL, YWHAZ	ANXA5, IGF1R, F2R, PPARD, RHOB	DHCR24, TGFB2, HIPK3, FADD, CASP4, EI24, SOCS2, TBX3, NFKBIA, SMAD3, CDH13, TOP2A, TXNL1, IL12A, BCL6, OPA1, SPATA4, INHBA, IGFBP3, DNAJB6, SFRP1
PROGRAMMED_CELL_DEATH	ns	28	ns	27	ns	22	ns	5	ns	21	ACVR1, ANXA5, BCAR1, BCL10, BCL2, BIRC6, BOK, BRE, CDKN2C, CFL1, CHEK2, DAPK3, IGF1R, MAPK1, NDUFS1, RTN4, SMNDC1, ANXA1, CBX4, DDAH2, ERC1, F2R, FAS, GHRL, PAWR, PPARD, RHOB, YWHAZ	DHCR24, TGFB2, HIPK3, FADD, CASP4, EI24, PAWR, SOCS2, TBX3, NFKBIA, SMAD3, IGF1R, CDH13, TOP2A, TXNL1, RHOB, IL12A, BCL6, OPA1, ANXA5, SPATA4, F2R, PPARD, INHBA, IGFBP3, DNAJB6, SFRP1	ACVR1, BCAR1, BCL10, BCL2, BIRC6, BOK, BRE, CDKN2C, CFL1, CHEK2, DAPK3, MAPK1, NDUFS1, RTN4, SMNDC1, ANXA1, CBX4, DDAH2, ERC1, FAS, GHRL, YWHAZ	ANXA5, IGF1R, F2R, PPARD, RHOB	DHCR24, TGFB2, HIPK3, FADD, CASP4, EI24, SOCS2, TBX3, NFKBIA, SMAD3, CDH13, TOP2A, TXNL1, IL12A, BCL6, OPA1, SPATA4, INHBA, IGFBP3, DNAJB6, SFRP1
IDENTICAL_PROTEIN_BINDING	ns	23	ns	22	ns	20	ns	3	ns	19	ACTG1, ACTN4, ATXN1, BCL2, CDC42BPA, CLDN12, EGFR, IGF1R, ITGB3, MYH9, SH3GL3, SUFU, FAS, FYN, GPSM2, HPS4, ITGB1, MAP3K11, NRBP1, OXSR1, PFKFB3, SMURF2, SNX6	PHC2, CENPF, TGFB2, APIP, FADD, CEP57, CLIP1, PDS5B, NFKBIA, SNX6, ADAM10, SMAD3, IGF1R, TOP2A, ALS2, PVRL3, CLDN11, ADRB2, INHBA, EGFR, CAV2, SCHIP1	ACTG1, ACTN4, ATXN1, BCL2, CDC42BPA, CLDN12, ITGB3, MYH9, SH3GL3, SUFU, FAS, FYN, GPSM2, HPS4, ITGB1, MAP3K11, NRBP1, OXSR1, PFKFB3, SMURF2	EGFR, IGF1R, SNX6	PHC2, CENPF, TGFB2, APIP, FADD, CEP57, CLIP1, PDS5B, NFKBIA, ADAM10, SMAD3, TOP2A, ALS2, PVRL3, CLDN11, ADRB2, INHBA, CAV2, SCHIP1
EXTRACELLULAR_REGION_PART	ns	13	ns	20	ns	11	ns	2	ns	18	COL8A1, EREG, HTRA1, QSOX1, SGCD, COL5A1, COL5A2, CTGF, ECM1, EFEMP2, GHRL, MMP9, PLA2R1	ADM, DKK3, FJX1, FGF9, FLT1, NID2, LTBP2, FBN1, CDH13, COL5A2, WNT5A, IL12A, FGF5, ERBB2IP, TGFBI, EDN1, CTGF, INHBA, TFPI2, SFRP1	COL8A1, EREG, HTRA1, QSOX1, SGCD, COL5A1, ECM1, EFEMP2, GHRL, MMP9, PLA2R1	COL5A2, CTGF	ADM, DKK3, FJX1, FGF9, FLT1, NID2, LTBP2, FBN1, CDH13, WNT5A, IL12A, FGF5, ERBB2IP, TGFBI, EDN1, INHBA, TFPI2, SFRP1
REGULATION_OF_APOPTOSIS	ns	24	ns	21	ns	21	ns	3	ns	18	ACVR1, ANXA5, BCAR1, BCL10, BCL2, BIRC6, BOK, BRE, CDKN2C, CFL1, CHEK2, DAPK3, IGF1R, MAPK1, RTN4, SMNDC1, ANXA1, CBX4, DDAH2, ERC1, F2R, FAS, GHRL, YWHAZ	DHCR24, TGFB2, HIPK3, FADD, CASP4, EI24, SOCS2, TBX3, SMAD3, IGF1R, CDH13, TOP2A, IL12A, BCL6, OPA1, ANXA5, F2R, INHBA, IGFBP3, DNAJB6, SFRP1	ACVR1, BCAR1, BCL10, BCL2, BIRC6, BOK, BRE, CDKN2C, CFL1, CHEK2, DAPK3, MAPK1, RTN4, SMNDC1, ANXA1, CBX4, DDAH2, ERC1, FAS, GHRL, YWHAZ	ANXA5, IGF1R, F2R	DHCR24, TGFB2, HIPK3, FADD, CASP4, EI24, SOCS2, TBX3, SMAD3, CDH13, TOP2A, IL12A, BCL6, OPA1, INHBA, IGFBP3, DNAJB6, SFRP1
REGULATION_OF_PROGRAMMED_CELL_DEATH	ns	24	ns	21	ns	21	ns	3	ns	18	ACVR1, ANXA5, BCAR1, BCL10, BCL2, BIRC6, BOK, BRE, CDKN2C, CFL1, CHEK2, DAPK3, IGF1R, MAPK1, RTN4, SMNDC1, ANXA1, CBX4, DDAH2, ERC1, F2R, FAS, GHRL, YWHAZ	DHCR24, TGFB2, HIPK3, FADD, CASP4, EI24, SOCS2, TBX3, SMAD3, IGF1R, CDH13, TOP2A, IL12A, BCL6, OPA1, ANXA5, F2R, INHBA, IGFBP3, DNAJB6, SFRP1	ACVR1, BCAR1, BCL10, BCL2, BIRC6, BOK, BRE, CDKN2C, CFL1, CHEK2, DAPK3, MAPK1, RTN4, SMNDC1, ANXA1, CBX4, DDAH2, ERC1, FAS, GHRL, YWHAZ	ANXA5, IGF1R, F2R	DHCR24, TGFB2, HIPK3, FADD, CASP4, EI24, SOCS2, TBX3, SMAD3, CDH13, TOP2A, IL12A, BCL6, OPA1, INHBA, IGFBP3, DNAJB6, SFRP1
REGULATION_OF_TRANSCRIPTION_FROM_RNA_POLYMERASE_II_PROMOTER	ns	18	ns	22	ns	13	ns	4	ns	17	ATF7IP, CUX1, FOSB, FOSL1, FOSL2, JUNB, KLF7, SNAI2, STAT3, TCEB1, CRK, HIF1A, KLF9, MAML2, MED21, PAWR, PPARD, SAP18	ENO1, TCF7L2, TAF6L, PAWR, TBX3, HIF1A, SMAD3, CHD2, VEZF1, FOSL2, KLF7, SMARCAL1, LRRFIP1, RUNX1, PPARG, BCL6, FST, PPARD, CITED2, JAZF1, INHBA, MYC	ATF7IP, CUX1, FOSB, FOSL1, JUNB, SNAI2, STAT3, TCEB1, CRK, KLF9, MAML2, MED21, SAP18	FOSL2, KLF7, HIF1A, PPARD	ENO1, TCF7L2, TAF6L, TBX3, SMAD3, CHD2, VEZF1, SMARCAL1, LRRFIP1, RUNX1, PPARG, BCL6, FST, CITED2, JAZF1, INHBA, MYC
MACROMOLECULE_BIOSYNTHETIC_PROCESS	ns	17	ns	18	ns	16	ns	1	ns	17	B4GALT1, BCL10, CHST11, DARS, EREG, ETF1, GCNT2, GMDS, MPDU1, OGT, RRBP1, EIF4A3, EIF4H, GHRL, MRPL51, MRPS7, SERP1	PIGK, GLMN, B3GALT2, GALNT2, RPL27A, GALNT6, DPH1, EIF1, PIGF, RPL3, SERP1, IGF2BP2, RPL37, NDST1, INHBA, COPS5, EXT1, PIGO	B4GALT1, BCL10, CHST11, DARS, EREG, ETF1, GCNT2, GMDS, MPDU1, OGT, RRBP1, EIF4A3, EIF4H, GHRL, MRPL51, MRPS7	SERP1	PIGK, GLMN, B3GALT2, GALNT2, RPL27A, GALNT6, DPH1, EIF1, PIGF, RPL3, IGF2BP2, RPL37, NDST1, INHBA, COPS5, EXT1, PIGO
TRANSCRIPTION_FACTOR_ACTIVITY	ns	20	ns	24	ns	13	ns	7	ns	17	AFF1, ATF3, CCRN4L, CREB1, EGR3, FOSL1, FOSL2, KLF7, MYBL2, NFIL3, RELB, STAT3, BACH1, CBL, CREBBP, HIF1A, JUN, KLF9, RLF, TRERF1	ENO1, ZBTB17, JUN, TAF5L, SOX5, ATF1, HIF1A, CREBBP, FOXL1, TCF4, FOSL2, KLF7, CREB1, RUNX1, PPARG, RBPJ, NR3C1, SOX4, TRERF1, CITED2, ETV1, CREB5, MSC, MYC	AFF1, ATF3, CCRN4L, EGR3, FOSL1, MYBL2, NFIL3, RELB, STAT3, BACH1, CBL, KLF9, RLF	CREB1, FOSL2, KLF7, CREBBP, HIF1A, JUN, TRERF1	ENO1, ZBTB17, TAF5L, SOX5, ATF1, FOXL1, TCF4, RUNX1, PPARG, RBPJ, NR3C1, SOX4, CITED2, ETV1, CREB5, MSC, MYC
CELLULAR_BIOSYNTHETIC_PROCESS	ns	15	ns	17	ns	14	ns	1	ns	16	BCL10, CHST11, DARS, EGFR, EREG, ETF1, GMDS, RRBP1, CTPS, DDAH2, EIF4A3, EIF4H, GHRL, MRPL51, MRPS7	GLMN, TGFB2, RPL27A, ADM, BCAT1, DPH1, EIF1, RPL3, IGF2BP2, COQ2, RPL37, NDST1, INHBA, EGFR, AGPAT6, COPS5, EXT1	BCL10, CHST11, DARS, EREG, ETF1, GMDS, RRBP1, CTPS, DDAH2, EIF4A3, EIF4H, GHRL, MRPL51, MRPS7	EGFR	GLMN, TGFB2, RPL27A, ADM, BCAT1, DPH1, EIF1, RPL3, IGF2BP2, COQ2, RPL37, NDST1, INHBA, AGPAT6, COPS5, EXT1
RESPONSE_TO_EXTERNAL_STIMULUS	ns	18	ns	18	ns	15	ns	3	ns	15	EREG, FOSL1, ITGB3, LY75, MAPK1, MAPK14, OGT, PER1, S1PR3, ANXA1, CTGF, F2R, GHRL, HDAC4, OPN1SW, PIK3CB, PLAU, SERPINE1	TGFB2, CXCL12, ADM, F10, CDH13, PPARG, PTX3, SHROOM3, F2R, F2RL2, CTGF, RAC1, INHBA, TPST1, SERPINE1, ACHE, STC1, CDKN2B	EREG, FOSL1, ITGB3, LY75, MAPK1, MAPK14, OGT, PER1, S1PR3, ANXA1, GHRL, HDAC4, OPN1SW, PIK3CB, PLAU	CTGF, F2R, SERPINE1	TGFB2, CXCL12, ADM, F10, CDH13, PPARG, PTX3, SHROOM3, F2RL2, RAC1, INHBA, TPST1, ACHE, STC1, CDKN2B
POSITIVE_REGULATION_OF_DEVELOPMENTAL_PROCESS	ns	10	ns	16	ns	9	ns	1	ns	15	BOK, CDKN2C, CHEK2, DAPK3, MAPK1, SMNDC1, FAS, GHRL, HPS4, RHOB	TGFB2, FADD, CASP4, EI24, SMAD3, SERPINF1, TOP2A, RHOB, SOCS5, RUNX1, PPARG, IL12A, BCL6, FST, INHBA, IGFBP3	BOK, CDKN2C, CHEK2, DAPK3, MAPK1, SMNDC1, FAS, GHRL, HPS4	RHOB	TGFB2, FADD, CASP4, EI24, SMAD3, SERPINF1, TOP2A, SOCS5, RUNX1, PPARG, IL12A, BCL6, FST, INHBA, IGFBP3
EXTRACELLULAR_SPACE	ns	6	ns	14	ns	6	ns	0	ns	14	EREG, HTRA1, QSOX1, GHRL, MMP9, PLA2R1	ADM, DKK3, FJX1, FGF9, FLT1, FBN1, CDH13, WNT5A, IL12A, FGF5, TGFBI, EDN1, INHBA, SFRP1	EREG, HTRA1, QSOX1, GHRL, MMP9, PLA2R1	-	ADM, DKK3, FJX1, FGF9, FLT1, FBN1, CDH13, WNT5A, IL12A, FGF5, TGFBI, EDN1, INHBA, SFRP1
REGULATION_OF_CELL_CYCLE	ns	9	ns	16	ns	7	ns	2	ns	14	CDKN2C, CHEK2, EREG, KHDRBS1, NBN, CDC7, LATS2, RHOB, SERTAD1	ZBTB17, TGFB2, GTPBP4, CCND1, TBX3, CDC16, SMAD3, SERTAD1, RHOB, SIK1, DLG1, CITED2, INHBA, HUS1, MYC, CDKN2B	CDKN2C, CHEK2, EREG, KHDRBS1, NBN, CDC7, LATS2	RHOB, SERTAD1	ZBTB17, TGFB2, GTPBP4, CCND1, TBX3, CDC16, SMAD3, SIK1, DLG1, CITED2, INHBA, HUS1, MYC, CDKN2B
NEGATIVE_REGULATION_OF_NUCLEOBASENUCLEOSIDENUCLEOTIDE_AND_NUCLEIC_ACID_METABOLIC_PROCESS	ns	16	ns	17	ns	13	ns	2	ns	14	ARID5B, ATF7IP, ATXN1, CUX1, EREG, FOSB, GATAD2A, KHDRBS1, PER1, RUNX2, SNAI2, STAT3, YAF2, PAWR, PPARD, SNX6	ENO1, CENPF, GTPBP4, PAWR, TBX3, SNX6, SMAD3, TERF2, TBX2, BCL6, RBPJ, FST, SIRT5, PPARD, JAZF1, TLE1, VDR	ARID5B, ATF7IP, ATXN1, CUX1, EREG, FOSB, GATAD2A, KHDRBS1, PER1, RUNX2, SNAI2, STAT3, YAF2	PPARD, SNX6	ENO1, CENPF, GTPBP4, TBX3, SMAD3, TERF2, TBX2, BCL6, RBPJ, FST, SIRT5, JAZF1, TLE1, VDR
REGULATION_OF_SIGNAL_TRANSDUCTION	ns	13	ns	15	ns	11	ns	2	ns	13	ACVR1, BCL10, CDC42BPA, EREG, FLNA, GRK5, GRK6, TRAF3IP2, TRAF5, DTX1, ECM1, F2R, SNX6	RHOC, FADD, ZDHHC17, GIT2, SNX6, SMAD3, CDH13, ALS2, IL12A, F2R, ADRB2, CITED2, RAC1, INHBA, CDKN2B	ACVR1, BCL10, CDC42BPA, EREG, FLNA, GRK5, GRK6, TRAF3IP2, TRAF5, DTX1, ECM1	F2R, SNX6	RHOC, FADD, ZDHHC17, GIT2, SMAD3, CDH13, ALS2, IL12A, ADRB2, CITED2, RAC1, INHBA, CDKN2B
CELLULAR_COMPONENT_ASSEMBLY	ns	15	ns	15	ns	12	ns	3	ns	12	ATF7IP, BCL10, DARS, IGF1R, PICALM, SRC, TLN1, VCL, CREBBP, EIF4H, FAF1, FAS, MAP3K11, PTRF, WIPF1	E2F2, CAPZA1, CD9, SMAD3, IGF1R, CREBBP, GJD3, EIF1, NDUFS4, ADRB2, SIRT5, HFE, MED30, TLN1, STOM	ATF7IP, BCL10, DARS, PICALM, SRC, VCL, EIF4H, FAF1, FAS, MAP3K11, PTRF, WIPF1	IGF1R, TLN1, CREBBP	E2F2, CAPZA1, CD9, SMAD3, GJD3, EIF1, NDUFS4, ADRB2, SIRT5, HFE, MED30, STOM
NEGATIVE_REGULATION_OF_TRANSCRIPTION	ns	16	ns	15	ns	13	ns	2	ns	12	ARID5B, ATF7IP, ATXN1, CUX1, EREG, FOSB, GATAD2A, KHDRBS1, PER1, RUNX2, SNAI2, STAT3, YAF2, PAWR, PPARD, SNX6	ENO1, CENPF, PAWR, TBX3, SNX6, SMAD3, TBX2, BCL6, RBPJ, FST, SIRT5, PPARD, JAZF1, TLE1, VDR	ARID5B, ATF7IP, ATXN1, CUX1, EREG, FOSB, GATAD2A, KHDRBS1, PER1, RUNX2, SNAI2, STAT3, YAF2	PPARD, SNX6	ENO1, CENPF, TBX3, SMAD3, TBX2, BCL6, RBPJ, FST, SIRT5, JAZF1, TLE1, VDR
REGULATION_OF_CELLULAR_PROTEIN_METABOLIC_PROCESS	ns	10	ns	12	ns	9	ns	1	ns	11	BCL10, EGFR, EREG, ETF1, LIMA1, MAPRE1, EIF4A3, EIF4H, GHRL, TNK2	GLMN, GTPBP4, CXCL12, CCND1, EIF1, NCK1, IL12A, IGF2BP2, NDUFS4, INHBA, IGFBP3, EGFR	BCL10, EREG, ETF1, LIMA1, MAPRE1, EIF4A3, EIF4H, GHRL, TNK2	EGFR	GLMN, GTPBP4, CXCL12, CCND1, EIF1, NCK1, IL12A, IGF2BP2, NDUFS4, INHBA, IGFBP3
MACROMOLECULAR_COMPLEX_ASSEMBLY	ns	15	ns	14	ns	12	ns	3	ns	11	ATF7IP, BCL10, DARS, IGF1R, PICALM, SRC, TLN1, VCL, CREBBP, EIF4H, FAF1, FAS, MAP3K11, PTRF, WIPF1	E2F2, CAPZA1, CD9, SMAD3, IGF1R, CREBBP, GJD3, EIF1, NDUFS4, ADRB2, HFE, MED30, TLN1, STOM	ATF7IP, BCL10, DARS, PICALM, SRC, VCL, EIF4H, FAF1, FAS, MAP3K11, PTRF, WIPF1	IGF1R, TLN1, CREBBP	E2F2, CAPZA1, CD9, SMAD3, GJD3, EIF1, NDUFS4, ADRB2, HFE, MED30, STOM
POSITIVE_REGULATION_OF_CELLULAR_METABOLIC_PROCESS	ns	16	ns	14	ns	12	ns	4	ns	10	ACVR1, ATF7IP, BCL10, EGFR, EREG, HIVEP3, MAP2K3, YAF2, CAMKK2, CREBBP, FOXF2, HIF1A, MAML2, MED21, TNK2, TRERF1	GLMN, CCND1, HIF1A, SMAD3, CREBBP, TCF4, RUNX1, NCK1, IL12A, TRERF1, CITED2, CREB5, INHBA, EGFR	ACVR1, ATF7IP, BCL10, EREG, HIVEP3, MAP2K3, YAF2, CAMKK2, FOXF2, MAML2, MED21, TNK2	EGFR, CREBBP, HIF1A, TRERF1	GLMN, CCND1, SMAD3, TCF4, RUNX1, NCK1, IL12A, CITED2, CREB5, INHBA
POSITIVE_REGULATION_OF_METABOLIC_PROCESS	ns	17	ns	14	ns	13	ns	4	ns	10	ACVR1, ATF7IP, BCL10, EGFR, EREG, HIVEP3, MAP2K3, YAF2, CAMKK2, CREBBP, FAF1, FOXF2, HIF1A, MAML2, MED21, TNK2, TRERF1	GLMN, CCND1, HIF1A, SMAD3, CREBBP, TCF4, RUNX1, NCK1, IL12A, TRERF1, CITED2, CREB5, INHBA, EGFR	ACVR1, ATF7IP, BCL10, EREG, HIVEP3, MAP2K3, YAF2, CAMKK2, FAF1, FOXF2, MAML2, MED21, TNK2	EGFR, CREBBP, HIF1A, TRERF1	GLMN, CCND1, SMAD3, TCF4, RUNX1, NCK1, IL12A, CITED2, CREB5, INHBA
RESPONSE_TO_CHEMICAL_STIMULUS	ns	15	ns	11	ns	13	ns	2	ns	9	BCL10, BCL2, DNAJB4, FOSL1, MAPK1, MAPK14, NEDD4L, OGT, CTPS, DUSP1, GHRL, LATS2, OXSR1, PIK3CB, PLAU	DHCR24, TGFB2, CXCL12, CDH13, NEDD4L, PPARG, NDUFS4, DUSP1, BPHL, STC1, CDKN2B	BCL10, BCL2, DNAJB4, FOSL1, MAPK1, MAPK14, OGT, CTPS, GHRL, LATS2, OXSR1, PIK3CB, PLAU	NEDD4L, DUSP1	DHCR24, TGFB2, CXCL12, CDH13, PPARG, NDUFS4, BPHL, STC1, CDKN2B
TRANSLATION	ns	10	ns	9	ns	10	ns	0	ns	9	BCL10, DARS, EREG, ETF1, RRBP1, EIF4A3, EIF4H, GHRL, MRPL51, MRPS7	GLMN, RPL27A, DPH1, EIF1, RPL3, IGF2BP2, RPL37, INHBA, COPS5	BCL10, DARS, EREG, ETF1, RRBP1, EIF4A3, EIF4H, GHRL, MRPL51, MRPS7	-	GLMN, RPL27A, DPH1, EIF1, RPL3, IGF2BP2, RPL37, INHBA, COPS5
NEGATIVE_REGULATION_OF_TRANSCRIPTION_DNA_DEPENDENT	ns	9	ns	11	ns	7	ns	1	ns	9	ARID5B, ATF7IP, CUX1, FOSB, GATAD2A, SNAI2, STAT3, PAWR, PPARD	ENO1, PAWR, TBX3, SMAD3, TBX2, BCL6, RBPJ, FST, SIRT5, PPARD, JAZF1	ARID5B, ATF7IP, CUX1, FOSB, GATAD2A, SNAI2, STAT3	PPARD	ENO1, TBX3, SMAD3, TBX2, BCL6, RBPJ, FST, SIRT5, JAZF1
NEGATIVE_REGULATION_OF_RNA_METABOLIC_PROCESS	ns	9	ns	11	ns	7	ns	1	ns	9	ARID5B, ATF7IP, CUX1, FOSB, GATAD2A, SNAI2, STAT3, PAWR, PPARD	ENO1, PAWR, TBX3, SMAD3, TBX2, BCL6, RBPJ, FST, SIRT5, PPARD, JAZF1	ARID5B, ATF7IP, CUX1, FOSB, GATAD2A, SNAI2, STAT3	PPARD	ENO1, TBX3, SMAD3, TBX2, BCL6, RBPJ, FST, SIRT5, JAZF1
MICROTUBULE_CYTOSKELETON	ns	10	ns	11	ns	7	ns	3	ns	8	ACTR1A, AURKA, KIF5B, MAPRE1, NEDD9, PCGF5, RNF19A, LATS2, MAP3K11, PRC1	CENPF, ACTR1A, CEP57, CDC16, TOP2A, APPBP2, ALS2, CEP250, AURKA, PPP4R2, NEDD9	KIF5B, MAPRE1, PCGF5, RNF19A, LATS2, MAP3K11, PRC1	ACTR1A, AURKA, NEDD9	CENPF, CEP57, CDC16, TOP2A, APPBP2, ALS2, CEP250, PPP4R2
DNA_METABOLIC_PROCESS	ns	10	ns	9	ns	9	ns	1	ns	8	ATF7IP, EREG, GADD45G, GATAD2A, NBN, REV3L, BTG2, PRIM2, RPA1, XRCC6BP1	GTPBP4, TERF2, IGFBP4, TOP2A, SMARCAL1, PRIM2, PMS2, HUS1, ACHE	ATF7IP, EREG, GADD45G, GATAD2A, NBN, REV3L, BTG2, RPA1, XRCC6BP1	PRIM2	GTPBP4, TERF2, IGFBP4, TOP2A, SMARCAL1, PMS2, HUS1, ACHE
PROTEIN_COMPLEX_ASSEMBLY	ns	12	ns	11	ns	9	ns	3	ns	8	BCL10, DARS, IGF1R, PICALM, SRC, TLN1, VCL, CREBBP, FAF1, FAS, MAP3K11, WIPF1	CAPZA1, CD9, SMAD3, IGF1R, CREBBP, GJD3, NDUFS4, ADRB2, HFE, TLN1, STOM	BCL10, DARS, PICALM, SRC, VCL, FAF1, FAS, MAP3K11, WIPF1	IGF1R, TLN1, CREBBP	CAPZA1, CD9, SMAD3, GJD3, NDUFS4, ADRB2, HFE, STOM
REGULATION_OF_PHOSPHORYLATION	ns	5	ns	8	ns	4	ns	1	ns	7	BCL10, CDKN2C, EGFR, EREG, TNK2	GLMN, CCND1, IL12A, NDUFS4, INHBA, IGFBP3, EGFR, CDKN2B	BCL10, CDKN2C, EREG, TNK2	EGFR	GLMN, CCND1, IL12A, NDUFS4, INHBA, IGFBP3, CDKN2B
PROTEIN_KINASE_BINDING	ns	9	ns	6	0.0189315	9	ns	0	ns	6	ADAM9, BCAR1, BCL10, CDKN2C, GRK5, PDLIM5, YWHAG, FAF1, ZC3HC1	ADAM10, TOP2A, SPDYA, CEP250, DLG1, CDKN2B	ADAM9, BCAR1, BCL10, CDKN2C, GRK5, PDLIM5, YWHAG, FAF1, ZC3HC1	-	ADAM10, TOP2A, SPDYA, CEP250, DLG1, CDKN2B
PURINE_RIBONUCLEOTIDE_BINDING	ns	17	ns	10	ns	13	ns	4	ns	6	ACVR1, CDC42BPA, DAPK3, MYH9, RHEB, RND3, SEPHS1, STK38L, EIF4A3, GALK1, GTPBP1, LATS2, MAP4K3, OXSR1, RHOB, TNK1, TRIB1	GTPBP4, ARL3, SIK3, PDS5B, ABCA7, RHOB, MAP4K3, RND3, SIK1, TRIB1	ACVR1, CDC42BPA, DAPK3, MYH9, RHEB, SEPHS1, STK38L, EIF4A3, GALK1, GTPBP1, LATS2, OXSR1, TNK1	RND3, MAP4K3, RHOB, TRIB1	GTPBP4, ARL3, SIK3, PDS5B, ABCA7, SIK1
PURINE_NUCLEOTIDE_BINDING	ns	17	ns	10	ns	13	ns	4	ns	6	ACVR1, CDC42BPA, DAPK3, MYH9, RHEB, RND3, SEPHS1, STK38L, EIF4A3, GALK1, GTPBP1, LATS2, MAP4K3, OXSR1, RHOB, TNK1, TRIB1	GTPBP4, ARL3, SIK3, PDS5B, ABCA7, RHOB, MAP4K3, RND3, SIK1, TRIB1	ACVR1, CDC42BPA, DAPK3, MYH9, RHEB, SEPHS1, STK38L, EIF4A3, GALK1, GTPBP1, LATS2, OXSR1, TNK1	RND3, MAP4K3, RHOB, TRIB1	GTPBP4, ARL3, SIK3, PDS5B, ABCA7, SIK1
REGULATION_OF_PROTEIN_KINASE_ACTIVITY	ns	15	ns	10	ns	11	ns	4	ns	6	CDKN2C, DUSP6, EGFR, EREG, GADD45G, MAP2K3, PPAP2A, ADORA2B, CAMKK2, GHRL, LATS2, MAP3K11, PIK3CB, SERTAD1, TRIB1	GTPBP4, HIPK3, CCND1, DUSP6, SERTAD1, ALS2, ADRB2, EGFR, TRIB1, CDKN2B	CDKN2C, EREG, GADD45G, MAP2K3, PPAP2A, ADORA2B, CAMKK2, GHRL, LATS2, MAP3K11, PIK3CB	DUSP6, EGFR, SERTAD1, TRIB1	GTPBP4, HIPK3, CCND1, ALS2, ADRB2, CDKN2B
REGULATION_OF_KINASE_ACTIVITY	ns	15	ns	10	ns	11	ns	4	ns	6	CDKN2C, DUSP6, EGFR, EREG, GADD45G, MAP2K3, PPAP2A, ADORA2B, CAMKK2, GHRL, LATS2, MAP3K11, PIK3CB, SERTAD1, TRIB1	GTPBP4, HIPK3, CCND1, DUSP6, SERTAD1, ALS2, ADRB2, EGFR, TRIB1, CDKN2B	CDKN2C, EREG, GADD45G, MAP2K3, PPAP2A, ADORA2B, CAMKK2, GHRL, LATS2, MAP3K11, PIK3CB	DUSP6, EGFR, SERTAD1, TRIB1	GTPBP4, HIPK3, CCND1, ALS2, ADRB2, CDKN2B
REGULATION_OF_TRANSFERASE_ACTIVITY	ns	15	ns	10	ns	11	ns	4	ns	6	CDKN2C, DUSP6, EGFR, EREG, GADD45G, MAP2K3, PPAP2A, ADORA2B, CAMKK2, GHRL, LATS2, MAP3K11, PIK3CB, SERTAD1, TRIB1	GTPBP4, HIPK3, CCND1, DUSP6, SERTAD1, ALS2, ADRB2, EGFR, TRIB1, CDKN2B	CDKN2C, EREG, GADD45G, MAP2K3, PPAP2A, ADORA2B, CAMKK2, GHRL, LATS2, MAP3K11, PIK3CB	DUSP6, EGFR, SERTAD1, TRIB1	GTPBP4, HIPK3, CCND1, ALS2, ADRB2, CDKN2B
CYTOKINE_ACTIVITY	ns	1	ns	6	ns	1	ns	0	ns	6	BRE	GLMN, TGFB2, CXCL12, IL12A, ERBB2IP, INHBA	BRE	-	GLMN, TGFB2, CXCL12, IL12A, ERBB2IP, INHBA
NEGATIVE_REGULATION_OF_CELL_CYCLE	ns	5	ns	7	ns	4	ns	1	ns	6	CDKN2C, KHDRBS1, NBN, LATS2, RHOB	ZBTB17, SMAD3, RHOB, DLG1, INHBA, MYC, CDKN2B	CDKN2C, KHDRBS1, NBN, LATS2	RHOB	ZBTB17, SMAD3, DLG1, INHBA, MYC, CDKN2B
RESPONSE_TO_ENDOGENOUS_STIMULUS	ns	9	ns	5	ns	9	ns	0	ns	5	BRE, CHEK2, GADD45G, NBN, BTG2, GHRL, LATS2, RPA1, XRCC6BP1	CDH13, SPDYA, BCL6, PMS2, HUS1	BRE, CHEK2, GADD45G, NBN, BTG2, GHRL, LATS2, RPA1, XRCC6BP1	-	CDH13, SPDYA, BCL6, PMS2, HUS1
VASCULATURE_DEVELOPMENT	ns	3	ns	6	ns	2	ns	1	ns	5	MYH9, NPPB, RHOB	GLMN, TGFB2, CDH13, SERPINF1, RHOB, RUNX1	MYH9, NPPB	RHOB	GLMN, TGFB2, CDH13, SERPINF1, RUNX1
ANATOMICAL_STRUCTURE_FORMATION	ns	3	ns	6	ns	2	ns	1	ns	5	MYH9, NPPB, RHOB	TGFB2, CD9, CDH13, SERPINF1, RHOB, RUNX1	MYH9, NPPB	RHOB	TGFB2, CD9, CDH13, SERPINF1, RUNX1
NEGATIVE_REGULATION_OF_TRANSCRIPTION_FROM_RNA_POLYMERASE_II_PROMOTER	ns	6	ns	7	ns	4	ns	1	ns	5	CUX1, FOSB, SNAI2, STAT3, PAWR, PPARD	ENO1, PAWR, SMAD3, BCL6, FST, PPARD, JAZF1	CUX1, FOSB, SNAI2, STAT3	PPARD	ENO1, SMAD3, BCL6, FST, JAZF1
ANGIOGENESIS	ns	3	ns	5	ns	2	ns	1	ns	4	MYH9, NPPB, RHOB	TGFB2, CDH13, SERPINF1, RHOB, RUNX1	MYH9, NPPB	RHOB	TGFB2, CDH13, SERPINF1, RUNX1
NEGATIVE_REGULATION_OF_GROWTH	ns	2	ns	4	ns	2	ns	0	ns	4	CDKN2C, SERTAD2	ENO1, SMAD3, BCL6, INHBA	CDKN2C, SERTAD2	-	ENO1, SMAD3, BCL6, INHBA
CELL_CYCLE_ARREST_GO_0007050	ns	3	ns	4	ns	3	ns	0	ns	4	CDKN2C, KHDRBS1, NBN	SMAD3, INHBA, MYC, CDKN2B	CDKN2C, KHDRBS1, NBN	-	SMAD3, INHBA, MYC, CDKN2B
RESPONSE_TO_DNA_DAMAGE_STIMULUS	ns	7	ns	4	ns	7	ns	0	ns	4	BRE, CHEK2, GADD45G, NBN, BTG2, RPA1, XRCC6BP1	SPDYA, BCL6, PMS2, HUS1	BRE, CHEK2, GADD45G, NBN, BTG2, RPA1, XRCC6BP1	-	SPDYA, BCL6, PMS2, HUS1
DNA_REPLICATION	ns	5	ns	5	ns	4	ns	1	ns	4	EREG, NBN, REV3L, PRIM2, RPA1	GTPBP4, TERF2, PRIM2, PMS2, ACHE	EREG, NBN, REV3L, RPA1	PRIM2	GTPBP4, TERF2, PMS2, ACHE
LOCOMOTORY_BEHAVIOR	ns	5	ns	3	ns	5	ns	0	ns	3	FOSL1, MAPK1, MAPK14, PIK3CB, PLAU	TGFB2, CXCL12, CDH13	FOSL1, MAPK1, MAPK14, PIK3CB, PLAU	-	TGFB2, CXCL12, CDH13
I_KAPPAB_KINASE_NF_KAPPAB_CASCADE	ns	8	ns	4	ns	7	ns	1	ns	3	BCL10, FLNA, TRAF3IP2, TRAF5, ECM1, ERC1, F2R, FAF1	RHOC, FADD, ZDHHC17, F2R	BCL10, FLNA, TRAF3IP2, TRAF5, ECM1, ERC1, FAF1	F2R	RHOC, FADD, ZDHHC17
LIGAND_DEPENDENT_NUCLEAR_RECEPTOR_ACTIVITY	ns	1	ns	4	ns	0	ns	1	ns	3	PPARD	PGRMC2, NR3C1, PPARD, VDR	-	PPARD	PGRMC2, NR3C1, VDR
STRUCTURAL_CONSTITUENT_OF_RIBOSOME	ns	2	ns	3	ns	2	ns	0	ns	3	MRPL51, MRPS7	RPL27A, RPL3, RPL37	MRPL51, MRPS7	-	RPL27A, RPL3, RPL37
POSITIVE_REGULATION_OF_CELL_ADHESION	ns	0	ns	2	ns	0	ns	0	ns	2	-	CDH13, IL12A	-	-	CDH13, IL12A
INTERCELLULAR_JUNCTION_ASSEMBLY	ns	2	ns	3	ns	1	ns	1	ns	2	TLN1, VCL	CD9, GJD3, TLN1	VCL	TLN1	CD9, GJD3
INTERCELLULAR_JUNCTION_ASSEMBLY_AND_MAINTENANCE	ns	2	ns	3	ns	1	ns	1	ns	2	TLN1, VCL	CD9, GJD3, TLN1	VCL	TLN1	CD9, GJD3
CYTOPLASM_ORGANIZATION_AND_BIOGENESIS	ns	2	ns	3	ns	1	ns	1	ns	2	TLN1, VCL	CD9, GJD3, TLN1	VCL	TLN1	CD9, GJD3
FOCAL_ADHESION	ns	4	ns	1	0.0445064	4	ns	0	ns	1	ACTN1, BCAR1, LIMA1, VCL	LAYN	ACTN1, BCAR1, LIMA1, VCL	-	LAYN
POSITIVE_REGULATION_OF_CELL_MIGRATION	ns	2	ns	2	ns	1	ns	1	ns	1	BCAR1, EGFR	CDH13, EGFR	BCAR1	EGFR	CDH13
ENDOTHELIAL_CELL_MIGRATION	ns	1	ns	1	ns	1	ns	0	ns	1	MYH9	CDH13	MYH9	-	CDH13
NEGATIVE_REGULATION_OF_MYELOID_CELL_DIFFERENTIATION	ns	0	ns	1	ns	0	ns	0	ns	1	-	INHBA	-	-	INHBA
REGULATION_OF_ENDOTHELIAL_CELL_PROLIFERATION	ns	1	ns	1	ns	1	ns	0	ns	1	GHRL	CDH13	GHRL	-	CDH13
REGULATION_OF_INTERFERON_GAMMA_BIOSYNTHETIC_PROCESS	ns	0	ns	1	ns	0	ns	0	ns	1	-	INHBA	-	-	INHBA
MYOFIBRIL	ns	4	ns	1	ns	4	ns	0	ns	1	TPM1, TPM2, TPM4, VCL	SVIL	TPM1, TPM2, TPM4, VCL	-	SVIL
CONTRACTILE_FIBER_PART	ns	5	ns	1	ns	5	ns	0	ns	1	MYL9, TPM1, TPM2, TPM4, VCL	SVIL	MYL9, TPM1, TPM2, TPM4, VCL	-	SVIL
CONTRACTILE_FIBER	ns	5	ns	1	ns	5	ns	0	ns	1	MYL9, TPM1, TPM2, TPM4, VCL	SVIL	MYL9, TPM1, TPM2, TPM4, VCL	-	SVIL
PHOSPHOLIPID_BINDING	ns	4	ns	1	ns	4	ns	0	ns	1	GRK5, PICALM, SDPR, WDFY1	PIGK	GRK5, PICALM, SDPR, WDFY1	-	PIGK
CHEMOKINE_ACTIVITY	ns	0	ns	1	ns	0	ns	0	ns	1	-	CXCL12	-	-	CXCL12
RIBONUCLEOPROTEIN_COMPLEX_BIOGENESIS_AND_ASSEMBLY	ns	1	ns	1	ns	1	ns	0	ns	1	EIF4H	EIF1	EIF4H	-	EIF1
HETEROGENEOUS_NUCLEAR_RIBONUCLEOPROTEIN_COMPLEX	ns	1	ns	1	ns	0	ns	1	ns	0	RALY	RALY	-	RALY	-
MITOTIC_SPINDLE_ORGANIZATION_AND_BIOGENESIS	ns	1	ns	0	ns	1	ns	0	ns	0	PRC1	-	PRC1	-	-
SPINDLE_ORGANIZATION_AND_BIOGENESIS	ns	1	ns	0	ns	1	ns	0	ns	0	PRC1	-	PRC1	-	-
SARCOMERE	ns	3	ns	0	ns	3	ns	0	ns	0	TPM1, TPM2, TPM4	-	TPM1, TPM2, TPM4	-	-
HEPARIN_BINDING	ns	0	ns	0	ns	0	ns	0	ns	0	-	-	-	-	-

## Sheet: Table S4
Genes overexpressed in CAF (Calvo et al, 2013) that are also potential YAP-TEAD direct targets in IMR90 fibroblasts (Jin et al 2013; Stein et al 2015)	Genes overexpressed in CAFs (Calvo et al, 2013) that are targets of MRTF-SRF (NIH3T3; Esnault et al, 2014) but not potential YAP-TEAD targets (IMR90; Jin et al 2013; Stein et al 2015)("MRTF-only")	Genes overexpressed in CAFs (Calvo et al, 2013) that are potential targets for both MRTF-SRF and YAP-TEAD in IMR90 ("shared")	Genes overexpressed in CAFs (Calvo et al, 2013) that are potential targets of YAP-TEAD but not MRTF-SRF (ie, in column A but not column C)("YAP-only")
n=25	n=21	n=10	n=15
ANKRD1	ACTA2	ANKRD1	ARL3
ARL3	ACTN4	CSRP1	CCND1
CCND1	CFL1	CDC42EP3	CDH13
CDC42EP3	CNN2	COL6A2	DCN
CDH13	D4BWG0951E	CTGF	DDAH1
COL6A2	DSTN	CYR61	DKK3
CSRP1	EFEMP2	FRMD6	IGFBP5
CTGF	FAM198B	NEDD9	INHBA
CYR61	FERMT2	RALY	LRIG1
DCN	FLNA	THBS1	LTBP1
DDAH1	GADD45G		NGF
DKK3	LBH		PAMR1
FRMD6	PALLD		RXFP1
IGFBP5	PICALM		TCF4
INHBA	PRC1		WNT5A
LRIG1	PRRX1
LTBP1	SDPR
NEDD9	SH3BGRL
NGF	TAGLN
PAMR1	TPM1
RALY	VCL
RXFP1
TCF4
THBS1
WNT5A

## Sheet: Table S5
	Elevated expression in CAF (Calvo et al, 2013) MRTF-only targets (n=21)		Elevated expression in CAF (Calvo et al, 2013) MRTF and YAP shared targets (n=10)		Elevated expression in CAF (Calvo et al, 2013) , YAP-only targets (n=15)		GENE NAMES
GO TERMS	adjp	n	adjp	n	adjp	n	MRTF only UP in CAF (n=21)	MRTF and YAP shared UP in CAF (n=10)	YAP only controlled UP in CAF (n=15)
EXTRACELLULAR_SPACE	ns	0	ns	0	0.000558525	4	-	CYR61	CDH13
EXTRACELLULAR_REGION_PART	ns	1	ns	1	0.00316037	4	GADD45G	-	CCND1, INHBA, TCF4
ANATOMICAL_STRUCTURE_MORPHOGENESIS	ns	1	ns	1	0.00798475	4	-	-	INHBA
REGULATION_OF_PHOSPHORYLATION	ns	0	ns	0	0.00868576	2	-	-	INHBA, TCF4
EXTRACELLULAR_REGION	ns	1	ns	1	0.0123986	4	ACTN4, CFL1, FLNA, PALLD, PRC1, SH3BGRL	ANKRD1, NEDD9, RALY	TCF4
POSITIVE_REGULATION_OF_CELL_MIGRATION	ns	0	ns	0	0.0227346	1	-	-	-
POSITIVE_REGULATION_OF_CELLULAR_METABOLIC_PROCESS	ns	0	ns	0	0.0252183	3	-	-	INHBA, TCF4
POSITIVE_REGULATION_OF_METABOLIC_PROCESS	ns	0	ns	0	0.0281416	3	-	-	INHBA, TCF4
ENDOTHELIAL_CELL_MIGRATION	ns	0	ns	0	0.0292172	1	CFL1, VCL	-	CDH13, INHBA
NEGATIVE_REGULATION_OF_MYELOID_CELL_DIFFERENTIATION	ns	0	ns	0	0.0292172	1	-	-	CDH13, INHBA
REGULATION_OF_ENDOTHELIAL_CELL_PROLIFERATION	ns	0	ns	0	0.0365051	1	-	-	CDH13
POSITIVE_REGULATION_OF_CELL_ADHESION	ns	0	ns	0	0.0445974	1	FLNA	-	INHBA, TCF4
REGULATION_OF_INTERFERON_GAMMA_BIOSYNTHETIC_PROCESS	ns	0	ns	0	0.0445974	1	-	-	-
ACTIN_CYTOSKELETON	0.0101758	3	ns	1	ns	0	CFL1, VCL	-	CDH13, INHBA
CYTOSKELETON	0.00151561	5	ns	2	ns	0	-	-	INHBA
BIOPOLYMER_METABOLIC_PROCESS	ns	1	ns	0	ns	3	FLNA, PALLD, TPM1	CDC42EP3	-
PROTEIN_KINASE_ACTIVITY	ns	0	ns	0	ns	0	CNN2, FLNA, PALLD, PRC1, TPM1	NEDD9, CDC42EP3	-
TRANSFERASE_ACTIVITY_TRANSFERRING_PHOSPHORUS_CONTAINING_GROUPS	ns	0	ns	0	ns	0	-	-	-
CYTOSKELETON_ORGANIZATION_AND_BIOGENESIS	6.72136e-05	5	ns	0	ns	0	-	-	-
NON_MEMBRANE_BOUND_ORGANELLE	0.0356773	5	ns	2	ns	0	CFL1, CNN2, DSTN, FLNA, PRC1	-	-
INTRACELLULAR_NON_MEMBRANE_BOUND_ORGANELLE	0.0356773	5	ns	2	ns	0	CNN2, FLNA, PALLD, PRC1, TPM1	NEDD9, CDC42EP3	-
POST_TRANSLATIONAL_PROTEIN_MODIFICATION	ns	0	ns	0	ns	1	CNN2, FLNA, PALLD, PRC1, TPM1	NEDD9, CDC42EP3	-
PHOSPHOTRANSFERASE_ACTIVITY_ALCOHOL_GROUP_AS_ACCEPTOR	ns	0	ns	0	ns	0	-	-	CCND1
PHOSPHORYLATION	ns	0	ns	0	ns	2	-	-	-
SIGNAL_TRANSDUCTION	ns	3	ns	3	ns	4	-	-	CCND1, INHBA
NEGATIVE_REGULATION_OF_BIOLOGICAL_PROCESS	ns	2	ns	0	ns	2	CFL1, FLNA, GADD45G	ANKRD1, NEDD9, CDC42EP3	CDH13, DDAH1, INHBA, WNT5A
ACTIN_FILAMENT_BASED_PROCESS	0.00825512	3	ns	0	ns	0	CFL1, DSTN, FLNA	-	-
ACTIN_CYTOSKELETON_ORGANIZATION_AND_BIOGENESIS	0.00566757	3	ns	0	ns	0	CFL1, DSTN, FLNA	-	-
CYTOPLASM	ns	7	ns	1	ns	1	ACTN4, CFL1, FLNA, SDPR, SH3BGRL, TPM1, VCL	NEDD9	CDH13
KINASE_ACTIVITY	ns	0	ns	0	ns	0	-	-	-
PROTEIN_METABOLIC_PROCESS	ns	2	ns	0	ns	2	PICALM, VCL	-	CCND1, INHBA
PROTEIN_AMINO_ACID_PHOSPHORYLATION	ns	0	ns	0	ns	1	-	-	CCND1
CELLULAR_MACROMOLECULE_METABOLIC_PROCESS	ns	1	ns	0	ns	2	DSTN	-	CCND1, INHBA
CYTOSKELETAL_PART	ns	3	ns	1	ns	0	PALLD, PRC1, TPM1	NEDD9	-
TRANSCRIPTION_FACTOR_BINDING	ns	2	ns	0	ns	0	FLNA, PRRX1	-	-
NEGATIVE_REGULATION_OF_CELLULAR_PROCESS	ns	2	ns	0	ns	2	-	-	CCND1
BIOPOLYMER_MODIFICATION	ns	0	ns	0	ns	1	-	-	CCND1, INHBA
CELLULAR_PROTEIN_METABOLIC_PROCESS	ns	0	ns	0	ns	2	-	-	-
PROTEIN_SERINE_THREONINE_KINASE_ACTIVITY	ns	0	ns	0	ns	0	-	-	CCND1
PROTEIN_MODIFICATION_PROCESS	ns	0	ns	0	ns	1	ACTN4, CNN2, FLNA, VCL	-	-
NUCLEUS	ns	6	ns	3	ns	1	ACTN4, CNN2, FLNA, PALLD, VCL	CDC42EP3	-
ACTIN_BINDING	1.30274e-05	4	ns	0	ns	0	SH3BGRL	-	-
CYTOSKELETAL_PROTEIN_BINDING	1.40155e-05	5	ns	1	ns	0	ACTN4, FLNA	-	-
PROTEIN_BINDING_BRIDGING	ns	1	ns	0	ns	0	FLNA, GADD45G	-	-
ACTIN_FILAMENT_BINDING	0.00242876	2	ns	0	ns	0	FLNA	-	INHBA, TCF4
PROTEIN_KINASE_CASCADE	ns	2	ns	0	ns	0	FLNA	-	CCND1, INHBA, TCF4
REGULATION_OF_TRANSCRIPTION	ns	1	ns	0	ns	2	CFL1	-	CDH13, INHBA
REGULATION_OF_METABOLIC_PROCESS	ns	1	ns	0	ns	3	-	-	-
TRANSCRIPTION	ns	1	ns	0	ns	2	FLNA	-	CCND1, INHBA, TCF4
NEGATIVE_REGULATION_OF_DEVELOPMENTAL_PROCESS	ns	1	ns	0	ns	2	PRRX1	-	-
TRANSCRIPTION_REPRESSOR_ACTIVITY	ns	0	ns	0	ns	0	FLNA	-	CDH13, INHBA, TCF4
REGULATION_OF_CELLULAR_METABOLIC_PROCESS	ns	1	ns	0	ns	3	SH3BGRL	-	-
TRANSCRIPTION_COFACTOR_ACTIVITY	ns	1	ns	0	ns	0	FLNA	-	INHBA, TCF4
ENZYME_BINDING	ns	0	ns	0	ns	0	-	-	-
REGULATION_OF_GENE_EXPRESSION	ns	1	ns	0	ns	3	CFL1, CNN2, DSTN, FLNA, PRC1	-	-
SH3_SH2_ADAPTOR_ACTIVITY	ns	1	ns	0	ns	0	VCL	-	-
REGULATION_OF_NUCLEOBASENUCLEOSIDENUCLEOTIDE_AND_NUCLEIC_ACID_METABOLIC_PROCESS	ns	1	ns	0	ns	2	CFL1, FLNA, GADD45G	-	CDH13, DDAH1
RUFFLE	ns	0	ns	0	ns	0	CFL1	-	CDH13
ORGANELLE_ORGANIZATION_AND_BIOGENESIS	0.00838646	5	ns	0	ns	0	VCL	-	-
ADHERENS_JUNCTION	ns	1	ns	0	ns	0	CFL1	-	CDH13
INTRACELLULAR_SIGNALING_CASCADE	ns	3	ns	0	ns	2	CFL1	-	CDH13, INHBA
NEGATIVE_REGULATION_OF_APOPTOSIS	ns	1	ns	0	ns	1	FLNA, GADD45G	-	INHBA, TCF4
CELL_SUBSTRATE_ADHERENS_JUNCTION	ns	1	ns	0	ns	0	-	-	-
NEGATIVE_REGULATION_OF_PROGRAMMED_CELL_DEATH	ns	1	ns	0	ns	1	VCL	-	-
REGULATION_OF_DEVELOPMENTAL_PROCESS	ns	1	ns	0	ns	2	-	-	INHBA
NUCLEOBASENUCLEOSIDENUCLEOTIDE_AND_NUCLEIC_ACID_METABOLIC_PROCESS	ns	2	ns	0	ns	2	-	-	INHBA
KINASE_BINDING	ns	0	ns	0	ns	0	-	-	-
BASOLATERAL_PLASMA_MEMBRANE	ns	1	ns	0	ns	0	VCL	-	-
NEGATIVE_REGULATION_OF_CELLULAR_METABOLIC_PROCESS	ns	0	ns	0	ns	1	PALLD, PRC1, TPM1	NEDD9, RALY	-
NEGATIVE_REGULATION_OF_METABOLIC_PROCESS	ns	0	ns	0	ns	1	SH3BGRL	-	-
UBIQUITIN_LIGASE_COMPLEX	ns	0	ns	0	ns	0	PALLD, PRC1, TPM1	NEDD9, RALY	-
CELL_MATRIX_JUNCTION	ns	1	ns	0	ns	0	ACTN4, VCL	RALY	INHBA
INTRACELLULAR_ORGANELLE_PART	ns	3	ns	2	ns	0	-	-	-
MOLECULAR_ADAPTOR_ACTIVITY	ns	1	ns	0	ns	0	-	-	-
ORGANELLE_PART	ns	3	ns	2	ns	0	-	-	-
MACROMOLECULAR_COMPLEX	ns	2	ns	1	ns	1	GADD45G	CTGF	-
LEADING_EDGE	ns	0	ns	0	ns	0	-	-	-
CELL_PROLIFERATION_GO_0008283	ns	0	ns	1	ns	1	ACTN4, SDPR, TPM1, VCL	-	-
TRANSCRIPTION_FROM_RNA_POLYMERASE_II_PROMOTER	ns	0	ns	0	ns	1	FLNA, TAGLN, VCL	CYR61, CTGF	CDH13, DCN, DKK3, INHBA, WNT5A
RNA_BIOSYNTHETIC_PROCESS	ns	0	ns	0	ns	2	ACTN4, FLNA	-	CCND1, CDH13, INHBA, TCF4
RNA_METABOLIC_PROCESS	ns	0	ns	0	ns	2	ACTN4, FLNA	-	CCND1, CDH13, INHBA, TCF4
TRANSCRIPTION_DNA_DEPENDENT	ns	0	ns	0	ns	2	ACTN4, VCL	-	INHBA
ENZYME_LINKED_RECEPTOR_PROTEIN_SIGNALING_PATHWAY	ns	0	ns	0	ns	2	-	ANKRD1	TCF4
POSITIVE_REGULATION_OF_CELL_PROLIFERATION	ns	0	ns	0	ns	1	CFL1	-	CDH13, INHBA
VESICLE_COAT	ns	0	ns	0	ns	0	-	-	INHBA
POSITIVE_REGULATION_OF_CELL_DIFFERENTIATION	ns	0	ns	0	ns	1	-	-	INHBA, TCF4
HETEROGENEOUS_NUCLEAR_RIBONUCLEOPROTEIN_COMPLEX	ns	0	0.0316465	1	ns	0	-	-	INHBA, TCF4
MYOFIBRIL	0.00153143	2	ns	0	ns	0	-	RALY	-
CONTRACTILE_FIBER_PART	0.00242876	2	ns	0	ns	0	EFEMP2	CTGF	CDH13, DKK3, INHBA, WNT5A
CONTRACTILE_FIBER	0.00318763	2	ns	0	ns	0	PRC1	-	CCND1, INHBA
PHOSPHOLIPID_BINDING	0.0205692	2	ns	0	ns	0	VCL	CYR61	CDH13, DCN, DKK3, WNT5A
PROTEIN_TYROSINE_PHOSPHATASE_ACTIVITY	ns	0	ns	0	ns	0	-	-	CDH13
PHOSPHOPROTEIN_PHOSPHATASE_ACTIVITY	ns	0	ns	0	ns	0	CFL1	-	CDH13, INHBA
RESPONSE_TO_STRESS	ns	1	ns	1	ns	0	CFL1	-	CDH13, INHBA
TRANSMEMBRANE_RECEPTOR_PROTEIN_TYROSINE_KINASE_ACTIVITY	ns	0	ns	0	ns	0	ACTN4	-	INHBA
PROTEIN_KINASE_BINDING	ns	0	ns	0	ns	0	EFEMP2	CTGF	CDH13, DKK3, INHBA, WNT5A
CYTOPLASMIC_PART	ns	4	ns	0	ns	0	CFL1	-	CDH13, INHBA
FOCAL_ADHESION	ns	1	ns	0	ns	0	CFL1	-	CDH13, INHBA
PURINE_RIBONUCLEOTIDE_BINDING	ns	0	ns	0	ns	1	-	-	INHBA
PURINE_NUCLEOTIDE_BINDING	ns	0	ns	0	ns	1	-	-	INHBA
REGULATION_OF_PROTEIN_KINASE_ACTIVITY	ns	1	ns	0	ns	1	-	-	TCF4
REGULATION_OF_KINASE_ACTIVITY	ns	1	ns	0	ns	1	-	-	INHBA
REGULATION_OF_TRANSFERASE_ACTIVITY	ns	1	ns	0	ns	1	-	CTGF	CDH13, INHBA
POSITIVE_REGULATION_OF_BIOLOGICAL_PROCESS	ns	2	ns	0	ns	4	-	-	INHBA
POSITIVE_REGULATION_OF_CELLULAR_PROCESS	ns	2	ns	0	ns	4	-	-	CDH13, DKK3, INHBA, WNT5A
CELL_CYCLE_GO_0007049	ns	1	ns	0	ns	2	-	-	CCND1, INHBA
REGULATION_OF_CELLULAR_PROTEIN_METABOLIC_PROCESS	ns	0	ns	0	ns	2	-	-	-
REGULATION_OF_CELL_CYCLE	ns	0	ns	0	ns	2	FLNA	-	CDH13, INHBA
RESPONSE_TO_ENDOGENOUS_STIMULUS	ns	1	ns	0	ns	1	PICALM, VCL	-	-
RESPONSE_TO_CHEMICAL_STIMULUS	ns	0	ns	0	ns	1	-	-	-
VASCULATURE_DEVELOPMENT	ns	0	ns	0	ns	1	-	-	CCND1, INHBA
REGULATION_OF_CELL_PROLIFERATION	ns	0	ns	0	ns	1	PICALM, VCL	-	-
ANATOMICAL_STRUCTURE_FORMATION	ns	0	ns	0	ns	1	-	-	CCND1, INHBA, TCF4
ANGIOGENESIS	ns	0	ns	0	ns	1	-	-	CCND1, INHBA, TCF4
LOCOMOTORY_BEHAVIOR	ns	0	ns	0	ns	1	-	-	CDH13
ANATOMICAL_STRUCTURE_DEVELOPMENT	ns	3	ns	2	ns	5	-	-	INHBA
RESPONSE_TO_EXTERNAL_STIMULUS	ns	0	ns	1	ns	2	-	-	-
APOPTOSIS_GO	ns	1	ns	0	ns	2	-	-	-
PROGRAMMED_CELL_DEATH	ns	1	ns	0	ns	2	PRC1	NEDD9	-
REGULATION_OF_APOPTOSIS	ns	1	ns	0	ns	2	GADD45G	-	-
REGULATION_OF_PROGRAMMED_CELL_DEATH	ns	1	ns	0	ns	2	PICALM, VCL	-	-
CELL_DEVELOPMENT	ns	1	ns	0	ns	2	-	-	CCND1, INHBA
REGULATION_OF_SIGNAL_TRANSDUCTION	ns	1	ns	0	ns	2	-	-	-
IDENTICAL_PROTEIN_BINDING	ns	1	ns	0	ns	1	-	-	ARL3
PROTEIN_COMPLEX	ns	2	ns	0	ns	1	-	-	ARL3
BIOSYNTHETIC_PROCESS	ns	0	ns	0	ns	1	GADD45G	-	CCND1
NEGATIVE_REGULATION_OF_GROWTH	ns	0	ns	0	ns	1	GADD45G	-	CCND1
REGULATION_OF_TRANSCRIPTION_FROM_RNA_POLYMERASE_II_PROMOTER	ns	0	ns	0	ns	1	GADD45G	-	CCND1
TRANSLATION	ns	0	ns	0	ns	1	-	-	INHBA
CYTOKINE_ACTIVITY	ns	0	ns	0	ns	1	-	-	INHBA
CELLULAR_BIOSYNTHETIC_PROCESS	ns	0	ns	0	ns	1	GADD45G	-	CDH13
MACROMOLECULE_BIOSYNTHETIC_PROCESS	ns	0	ns	0	ns	1	-	-	CDH13
CELL_CYCLE_ARREST_GO_0007050	ns	0	ns	0	ns	1	-	-	CDH13
POSITIVE_REGULATION_OF_DEVELOPMENTAL_PROCESS	ns	0	ns	0	ns	1	-	-	-
NEGATIVE_REGULATION_OF_CELL_CYCLE	ns	0	ns	0	ns	1	-	-	CDH13
REGULATION_OF_TRANSCRIPTIONDNA_DEPENDENT	ns	0	ns	0	ns	2	-	-	INHBA
REGULATION_OF_RNA_METABOLIC_PROCESS	ns	0	ns	0	ns	2	-	-	INHBA
DNA_BINDING	ns	0	ns	1	ns	1	GADD45G	-	-
TRANSCRIPTION_FACTOR_ACTIVITY	ns	0	ns	0	ns	1	-	-	-
MICROTUBULE_CYTOSKELETON	ns	1	ns	1	ns	0	-	-	CDH13
NUCLEAR_PART	ns	0	ns	1	ns	0	FLNA	-	-
I_KAPPAB_KINASE_NF_KAPPAB_CASCADE	ns	1	ns	0	ns	0	-	-	-
DNA_METABOLIC_PROCESS	ns	1	ns	0	ns	0	-	-	-
RESPONSE_TO_DNA_DAMAGE_STIMULUS	ns	1	ns	0	ns	0	-	-	CDH13
PROTEIN_COMPLEX_ASSEMBLY	ns	2	ns	0	ns	0	VCL	-	-
MACROMOLECULAR_COMPLEX_ASSEMBLY	ns	2	ns	0	ns	0	VCL	-	-
CELLULAR_COMPONENT_ASSEMBLY	ns	2	ns	0	ns	0	VCL	-	-
MITOTIC_SPINDLE_ORGANIZATION_AND_BIOGENESIS	ns	1	ns	0	ns	0	VCL	-	-
SPINDLE_ORGANIZATION_AND_BIOGENESIS	ns	1	ns	0	ns	0	-	-	CDH13
SARCOMERE	ns	1	ns	0	ns	0	-	-	CDH13
INTERCELLULAR_JUNCTION_ASSEMBLY	ns	1	ns	0	ns	0	-	-	INHBA
INTERCELLULAR_JUNCTION_ASSEMBLY_AND_MAINTENANCE	ns	1	ns	0	ns	0	-	-	CDH13
CYTOPLASM_ORGANIZATION_AND_BIOGENESIS	ns	1	ns	0	ns	0	-	-	INHBA
CHEMOKINE_ACTIVITY	ns	0	ns	0	ns	0	TPM1, VCL	-	-
RIBONUCLEOPROTEIN_COMPLEX_BIOGENESIS_AND_ASSEMBLY	ns	0	ns	0	ns	0	TPM1, VCL	-	-
NEGATIVE_REGULATION_OF_NUCLEOBASENUCLEOSIDENUCLEOTIDE_AND_NUCLEIC_ACID_METABOLIC_PROCESS	ns	0	ns	0	ns	0	TPM1, VCL	-	-
NEGATIVE_REGULATION_OF_TRANSCRIPTION	ns	0	ns	0	ns	0	PICALM, SDPR	-	-
NEGATIVE_REGULATION_OF_TRANSCRIPTION_FROM_RNA_POLYMERASE_II_PROMOTER	ns	0	ns	0	ns	0	-	-	-
NEGATIVE_REGULATION_OF_TRANSCRIPTION_DNA_DEPENDENT	ns	0	ns	0	ns	0	-	-	-
NEGATIVE_REGULATION_OF_RNA_METABOLIC_PROCESS	ns	0	ns	0	ns	0	-	RALY	-
DNA_REPLICATION	ns	0	ns	0	ns	0	PRC1	-	-
LIGAND_DEPENDENT_NUCLEAR_RECEPTOR_ACTIVITY	ns	0	ns	0	ns	0	PRC1	-	-
STRUCTURAL_CONSTITUENT_OF_RIBOSOME	ns	0	ns	0	ns	0	TPM1	-	-
HEPARIN_BINDING	ns	0	ns	0	ns	0	-	-	-

## Sheet: Table S6
Genes overexpressed in myCAF compared to quiescent PSC and iCAF (Ohlund et al, 2017) that are targets of MRTF-SRF (NIH3T3; Esnault et al, 2014)	Genes overexpressed in myCAF compared to quiescent PSC and iCAF (Ohlund et al, 2017) that are potential targets of YAP	Genes overexpressed in myCAF compared to quiescent PSC and iCAF (Ohlund et al, 2017) that are MRTF-SRF-only targets	Genes overexpressed in myCAF compared to quiescent PSC and iCAF (Ohlund et al, 2017) that are shared MRTF-SRF/YAP-TEAD targets	Genes overexpressed in myCAF compared to quiescent PSC and iCAF (Ohlund et al, 2017) that are YAP-TEAD-only targets
n=39	n=27	n=34	n=5	n=22
overlap p= 2.574929e-07	overlap p=0.02272098
ACTA2	ADAMTS6	ACTA2	ANKRD1	ADAMTS6
ACTB	ANKRD1	ACTB	CAV1	CASS4
ACTG1	CASS4	ACTG1	CTGF	CCND1
ACTN1	CAV1	ACTN1	MICAL2	CD44
ANKRD1	CCND1	BOK	TLN1	DDAH1
BOK	CD44	CAPN2		EPHA2
CAPN2	CTGF	CFL1		F2RL1
CAV1	DDAH1	D18ERTD653E		FARP1
CFL1	EPHA2	DUSP5		FGF5
CTGF	F2RL1	EGR3		GARS
D18ERTD653E	FARP1	EPHA1		HIST1H3H
DUSP5	FGF5	ERC2		NGF
EGR3	GARS	FAM198B		NMT2
EPHA1	HIST1H3H	FEZ1		NTN4
ERC2	MICAL2	FGD3		NUAK2
FAM198B	NGF	FHL3		PHF17
FEZ1	NMT2	FLNA		PRSS27
FGD3	NTN4	FLNB		PVRL3
FHL3	NUAK2	GADD45G		RRAS2
FLNA	PHF17	GLIPR2		SMTN
FLNB	PRSS27	KLHDC8A		SNRPF
GADD45G	PVRL3	LMNA		TUBB2B
GLIPR2	RRAS2	MSN
KLHDC8A	SMTN	MTAP1B
LMNA	SNRPF	MYADM
MICAL2	TLN1	MYH9
MSN	TUBB2B	NPPB
MTAP1B		PDLIM7
MYADM		PIK3CB
MYH9		PKP2
NPPB		TAGLN
PDLIM7		TES
PIK3CB		TMSB4X
PKP2		VIM
TAGLN
TES
TLN1
TMSB4X
VIM

## Sheet: Table S7
		MRTF signature		YAP signature
Geneset	Genes in set	Overlap	p-value	Overlap	p-value
Farmer et al 2009 (doi: 10.1038/nm.1908) Stromal signature, ER-negative breast cancer	49	4	0.0133823	8	2.6878e-05
Lim et al 2011 (doi: 10.1002/path.2841) Stromal fibroblast signature, unstable oral squamous cell carcinoma	133	16	1.84644e-07	25	8.39329e-14
Moffitt et al 2015 (10.1038/ng.3398) Activated stromal signature, Pancreatic ductal adenocarcinoma	912	82	<1E-16	92	<1E-16
